# Supplementary material for: Crystal structure and identification of resonance forms of diethyl 2-(3-oxoiso-1,3-di­hydro­benzo­furan-1-yl­idene)malonate
Source: Acta Crystallogr E Crystallogr Commun. 2017 Sep 29;73(Pt 10):1576–9. doi: 10.1107/S2056989017013962 (PMC5730322; doi:10.1107/S2056989017013962)
Supplement: Supplementary file 1 [file e-73-01576-sup1.cif]

##############################################################################
#                                                                            #
# This CIF contains the data in a paper accepted for publication in          #
# Acta Crystallographica Section E. It conforms to the requirements of       #
# Notes for Authors for Acta Crystallographica Section E, and has been       #
# peer reviewed under the auspices of the IUCr Commission on Journals.       #
#                                                                            #
# Full details of the Crystallographic Information File format               #
# are given in the paper "The Crystallographic Information File (CIF):       #
# a New Standard Archive File for Crystallography" by S. R. Hall, F. H.      #
# Allen and I. D. Brown [Acta Cryst. (1991), A47, 655-685].                  #
#                                                                            #
# The current version of the core CIF dictionary is obtainable from          #
# ftp://ftp.iucr.org/pub/cif_core.dic.                                       #
#                                                                            #
# Software is freely available for graphical display of the structure(s)     #
# in this CIF. For information consult the CIF software page                 #
# http://www.iucr.org/resources/cif/software.                                #
#                                                                            #
# This file may be used for bona fide research purposes within the           #
# scientific community so long as proper attribution is given to the journal # 
# article from which it was obtained.                                        #
#                                                                            #
##############################################################################
data_I
_audit_creation_method     'by CrystalStructure 4.1'
_journal_date_recd_electronic     2017-08-25
_journal_date_accepted     2017-09-27
_journal_name_full     'Acta Crystallographica, Section E'
_journal_year     2017
_journal_volume     73
_journal_issue     10
_journal_page_first     1576
_journal_page_last     1579
_journal_paper_category     GO
_journal_paper_doi     10.1107/S2056989017013962
_journal_coeditor_code     HB7700
_publ_contact_author_name     'Mikhail Tyumentsev'
_publ_contact_author_address
;
Nuclear Chemistry and Industrial Materials Recycling,
Department of Chemistry and Chemical Engineering,
Chalmers University of Technology, SE-412 96, Gothenburg, Sweden
;
_publ_contact_author_email     'miktyu@chalmers.se'
_publ_contact_author_fax     'ENTER FAX NUMBER'
_publ_contact_author_phone     '+46(0)317722842'
_publ_section_title
;
Crystal structure and identification of resonance forms of diethyl
2-(3-oxoiso-1,3-dihydrobenzofuran-1-ylidene)malonate
;
_publ_section_title_footnote     .
loop_
    _publ_author_name
    _publ_author_footnote
    _publ_author_address
    'Tyumentsev, Mikhail S.' .
;
Nuclear Chemistry and Industrial Materials Recycling
Department of Chemistry and Chemical Engineering
Chalmers University of Technology
Gothenburg
Sweden
SE 41296
;
    'Foreman, Mark R. StJ.' .
;
Nuclear Chemistry and Industrial Materials Recycling
Department of Chemistry and Chemical Engineering
Chalmers University of Technology
Gothenburg
Sweden
SE 41296
;
    'Steenari, Britt-Marie' .
;
Nuclear Chemistry and Industrial Materials Recycling
Department of Chemistry and Chemical Engineering
Chalmers University of Technology
Gothenburg
Sweden
SE 41296
;
    'Slawin, Alexandra M. Z.' .
;
School of Chemistry
University of St. Andrews
Purdie Building
North Haugh
St. Andrews
Fife
Scotland
KY16 9ST
;
_publ_section_synopsis
;
The dominant resonance form of the title compound was identified from bond
lengths and may correlate with a short intramolecular O...O contact.
;
_chemical_name_systematic
;
Diethyl 2-(3-oxo-1,3-dihydro-2-benzofuran-1-ylidene)propanedioate
;
_chemical_formula_moiety     'C15 H14 O6'
_chemical_formula_sum     'C15 H14 O6'
_chemical_formula_iupac     'C15 H14 O6'
_chemical_formula_weight     290.27
_chemical_melting_point     ?
_space_group_crystal_system     triclinic
_space_group_name_H-M_alt     'P -1'
_space_group_name_Hall     '-P 1'
loop_
    _space_group_symop_id
    _space_group_symop_operation_xyz
    1 '+X,+Y,+Z'
    2 '-X,-Y,-Z'
_cell_length_a     7.942(2)
_cell_length_b     9.453(3)
_cell_length_c     10.226(2)
_cell_angle_alpha     67.706(15)
_cell_angle_beta     72.228(16)
_cell_angle_gamma     86.41(2)
_cell_volume     675.2(3)
_cell_formula_units_Z     2
_cell_measurement_reflns_used     2290
_cell_measurement_theta_min     2.30
_cell_measurement_theta_max     27.50
_cell_measurement_temperature     93
_exptl_crystal_description     prism
_exptl_crystal_colour     colorless
_exptl_crystal_size_max     0.30
_exptl_crystal_size_mid     0.20
_exptl_crystal_size_min     0.15
_exptl_crystal_density_diffrn     1.428
_exptl_crystal_density_meas     ?
_exptl_crystal_density_method     'not measured'
_exptl_crystal_F_000     304.00
_exptl_absorpt_coefficient_mu     0.111
_exptl_absorpt_correction_type     multi-scan
_exptl_absorpt_process_details
;
(<i>REQAB</i>; Rigaku, 1998)
;
_exptl_absorpt_correction_T_min     0.829
_exptl_absorpt_correction_T_max     0.983
_diffrn_ambient_temperature     93
_diffrn_radiation_type     'Mo K\a'
_diffrn_radiation_wavelength     0.71075
_diffrn_measurement_device_type     'Rigaku XtaLAB P200'
_diffrn_measurement_method     \w
_diffrn_detector_area_resol_mean     5.814
_diffrn_reflns_number     9890
_diffrn_reflns_av_R_equivalents     0.0310
_diffrn_reflns_theta_min     2.260
_diffrn_reflns_theta_max     25.336
_diffrn_reflns_theta_full     25.242
_diffrn_measured_fraction_theta_max     0.994
_diffrn_measured_fraction_theta_full     0.997
_diffrn_reflns_limit_h_min     -9
_diffrn_reflns_limit_h_max     9
_diffrn_reflns_limit_k_min     -11
_diffrn_reflns_limit_k_max     11
_diffrn_reflns_limit_l_min     -12
_diffrn_reflns_limit_l_max     12
_diffrn_standards_number     0
_diffrn_standards_interval_count     .
_diffrn_standards_decay_%     ?
_refine_special_details
;
    Refinement was performed using all reflections. The weighted
    R-factor (wR) and goodness of fit (S) are based on F^2^.
    R-factor (gt) are based on F. The threshold expression of
    F^2^ > 2.0 sigma(F^2^) is used only for calculating R-factor (gt).
;
_reflns_number_total     2466
_reflns_number_gt     2278
_reflns_threshold_expression     F^2^>2.0\s(F^2^)
_refine_ls_structure_factor_coef     Fsqd
_refine_ls_R_factor_all     0.0297
_refine_ls_R_factor_gt     0.0279
_refine_ls_wR_factor_gt     0.0762
_refine_ls_wR_factor_ref     0.0776
_refine_ls_goodness_of_fit_ref     1.072
_refine_ls_number_reflns     2466
_refine_ls_number_parameters     192
_refine_ls_number_restraints     0
_refine_ls_hydrogen_treatment     constr
_refine_ls_weighting_scheme     calc
_refine_ls_weighting_details
            'w = 1/[\s^2^(Fo^2^)+(0.0425P)^2^+0.0953P] where P=(Fo^2^+2Fc^2^)/3'
_atom_sites_solution_hydrogens     geom
_atom_sites_solution_primary     direct
_atom_sites_solution_secondary     difmap
_refine_ls_shift/su_max     0.000
_refine_diff_density_max     0.25
_refine_diff_density_min     -0.18
_refine_ls_extinction_method     none
_refine_ls_extinction_coef     ?
loop_
    _atom_type_symbol
    _atom_type_description
    _atom_type_scat_dispersion_real
    _atom_type_scat_dispersion_imag
    _atom_type_scat_source
    'C' 'C' 0.0033 0.0016
;
International Tables for Crystallography
(Vol. C, Tables 4.2.6.8 and 6.1.1.4)
;
    'H' 'H' 0.0000 0.0000
;
International Tables for Crystallography
(Vol. C, Table 6.1.1.4)
;
    'O' 'O' 0.0106 0.0060
;
International Tables for Crystallography
(Vol. C, Tables 4.2.6.8 and 6.1.1.4)
;
_computing_data_collection
;
<i>CrystalClear-SM Expert</i> (Rigaku, 2014)
;
_computing_cell_refinement
;
<i>CrystalClear-SM Expert</i> (Rigaku, 2014)
;
_computing_data_reduction
;
<i>CrystalClear-SM Expert</i> (Rigaku, 2014)
;
_computing_structure_solution
;
SIR2011 (Burla <i>et al.</i>,  2012)
;
_computing_structure_refinement
;
SHELXL2013 (Sheldrick, 2008)
;
_computing_molecular_graphics
;
CrystalStructure (Rigaku, 2014)
;
_computing_publication_material
;
CrystalStructure (Rigaku, 2014)
;
loop_
    _atom_site_type_symbol
    _atom_site_label
    _atom_site_fract_x
    _atom_site_fract_y
    _atom_site_fract_z
    _atom_site_U_iso_or_equiv
    _atom_site_adp_type
    _atom_site_calc_flag
    _atom_site_occupancy
    _atom_site_disorder_assembly
    _atom_site_disorder_group
    O O1 0.78603(9) 0.26223(8) -0.08336(8) 0.01823(18) Uani d 1 . .
    O O2 0.88520(10) 0.18829(9) -0.27766(9) 0.0250(2) Uani d 1 . .
    O O9 0.92060(10) 0.33329(10) 0.10424(10) 0.0292(2) Uani d 1 . .
    O O10 0.71494(9) 0.40999(9) 0.26677(8) 0.02015(19) Uani d 1 . .
    O O12 0.34235(10) 0.41829(8) 0.23018(8) 0.02202(19) Uani d 1 . .
    O O13 0.39408(9) 0.17091(8) 0.34225(8) 0.01784(18) Uani d 1 . .
    C C2 0.76082(14) 0.20746(12) -0.18525(12) 0.0188(2) Uani d 1 . .
    C C2A 0.56886(14) 0.18300(12) -0.15155(12) 0.0176(2) Uani d 1 . .
    C C3 0.47681(14) 0.12685(12) -0.21879(12) 0.0203(2) Uani d 1 . .
    H H3 0.5367 0.0970 -0.2992 0.024 Uiso calc 1 . .
    C C4 0.29321(14) 0.11623(12) -0.16343(12) 0.0209(2) Uani d 1 . .
    H H4 0.2255 0.0764 -0.2053 0.025 Uiso calc 1 . .
    C C5 0.20674(14) 0.16332(12) -0.04692(12) 0.0199(2) Uani d 1 . .
    H H5 0.0809 0.1570 -0.0126 0.024 Uiso calc 1 . .
    C C6 0.30017(13) 0.21919(12) 0.02009(12) 0.0181(2) Uani d 1 . .
    H H6 0.2406 0.2513 0.0990 0.022 Uiso calc 1 . .
    C C6A 0.48425(14) 0.22634(11) -0.03286(11) 0.0164(2) Uani d 1 . .
    C C7 0.62379(13) 0.27243(11) 0.01279(11) 0.0164(2) Uani d 1 . .
    C C8 0.61249(13) 0.31329(11) 0.12678(12) 0.0170(2) Uani d 1 . .
    C C9 0.76891(13) 0.35264(12) 0.16046(12) 0.0182(2) Uani d 1 . .
    C C10 0.85459(14) 0.45643(13) 0.30998(13) 0.0233(3) Uani d 1 . .
    H H10A 0.9277 0.5452 0.2271 0.028 Uiso calc 1 . .
    H H10B 0.9323 0.3712 0.3371 0.028 Uiso calc 1 . .
    C C11 0.76446(15) 0.49876(14) 0.44073(13) 0.0267(3) Uani d 1 . .
    H H11A 0.6954 0.4091 0.5228 0.032 Uiso calc 1 . .
    H H11B 0.6853 0.5810 0.4131 0.032 Uiso calc 1 . .
    H H11C 0.8537 0.5338 0.4718 0.032 Uiso calc 1 . .
    C C12 0.43443(13) 0.31193(12) 0.23574(11) 0.0162(2) Uani d 1 . .
    C C13 0.22714(13) 0.15072(12) 0.46014(12) 0.0202(2) Uani d 1 . .
    H H13A 0.1283 0.1846 0.4175 0.024 Uiso calc 1 . .
    H H13B 0.2327 0.2116 0.5192 0.024 Uiso calc 1 . .
    C C14 0.19989(14) -0.01740(12) 0.55625(12) 0.0220(2) Uani d 1 . .
    H H14A 0.1880 -0.0757 0.4978 0.026 Uiso calc 1 . .
    H H14B 0.0921 -0.0353 0.6404 0.026 Uiso calc 1 . .
    H H14C 0.3018 -0.0506 0.5931 0.026 Uiso calc 1 . .
loop_
    _atom_site_aniso_label
    _atom_site_aniso_U_11
    _atom_site_aniso_U_22
    _atom_site_aniso_U_33
    _atom_site_aniso_U_12
    _atom_site_aniso_U_13
    _atom_site_aniso_U_23
    O1 0.0135(4) 0.0209(4) 0.0182(4) 0.0008(3) -0.0019(3) -0.0076(3)
    O2 0.0191(4) 0.0308(5) 0.0227(4) 0.0033(3) -0.0006(3) -0.0122(4)
    O9 0.0152(4) 0.0410(5) 0.0386(5) 0.0039(3) -0.0071(4) -0.0241(4)
    O10 0.0160(4) 0.0236(4) 0.0251(4) 0.0010(3) -0.0078(3) -0.0125(3)
    O12 0.0203(4) 0.0195(4) 0.0236(4) 0.0050(3) -0.0050(3) -0.0073(3)
    O13 0.0145(4) 0.0173(4) 0.0184(4) 0.0013(3) -0.0019(3) -0.0056(3)
    C2 0.0194(5) 0.0169(5) 0.0174(5) 0.0022(4) -0.0042(4) -0.0048(4)
    C2A 0.0175(5) 0.0155(5) 0.0167(5) 0.0024(4) -0.0038(4) -0.0040(4)
    C3 0.0233(6) 0.0199(5) 0.0179(5) 0.0036(4) -0.0061(4) -0.0080(4)
    C4 0.0226(5) 0.0202(6) 0.0220(6) 0.0018(4) -0.0103(5) -0.0075(5)
    C5 0.0165(5) 0.0203(5) 0.0215(6) 0.0022(4) -0.0066(4) -0.0060(4)
    C6 0.0171(5) 0.0188(5) 0.0174(5) 0.0027(4) -0.0044(4) -0.0066(4)
    C6A 0.0174(5) 0.0136(5) 0.0162(5) 0.0015(4) -0.0055(4) -0.0033(4)
    C7 0.0134(5) 0.0140(5) 0.0176(5) 0.0012(4) -0.0028(4) -0.0032(4)
    C8 0.0153(5) 0.0146(5) 0.0188(5) 0.0012(4) -0.0047(4) -0.0043(4)
    C9 0.0173(5) 0.0157(5) 0.0201(5) 0.0007(4) -0.0051(4) -0.0055(4)
    C10 0.0190(5) 0.0230(6) 0.0338(7) 0.0014(4) -0.0136(5) -0.0126(5)
    C11 0.0286(6) 0.0274(6) 0.0314(7) 0.0030(5) -0.0162(5) -0.0137(5)
    C12 0.0164(5) 0.0176(5) 0.0169(5) 0.0001(4) -0.0071(4) -0.0073(4)
    C13 0.0153(5) 0.0220(6) 0.0198(6) 0.0009(4) -0.0003(4) -0.0081(5)
    C14 0.0188(5) 0.0213(6) 0.0217(6) -0.0005(4) -0.0023(4) -0.0064(5)
_geom_special_details
;
 All esds (except the esd in the dihedral angle between two l.s. planes)
 are estimated using the full covariance matrix.  The cell esds are taken
 into account individually in the estimation of esds in distances, angles
 and torsion angles; correlations between esds in cell parameters are only
 used when they are defined by crystal symmetry.  An approximate (isotropic)
 treatment of cell esds is used for estimating esds involving l.s. planes.
;
loop_
    _geom_bond_atom_site_label_1
    _geom_bond_atom_site_label_2
    _geom_bond_site_symmetry_2
    _geom_bond_distance
    _geom_bond_publ_flag
    O1 C7 . 1.3854(12) ?
    O1 C2 . 1.3940(13) ?
    O2 C2 . 1.1997(13) ?
    O9 C9 . 1.2019(13) ?
    O10 C9 . 1.3391(13) ?
    O10 C10 . 1.4579(13) ?
    O12 C12 . 1.1995(13) ?
    O13 C12 . 1.3435(13) ?
    O13 C13 . 1.4591(12) ?
    C2 C2A . 1.4695(15) ?
    C2A C3 . 1.3862(15) ?
    C2A C6A . 1.3919(15) ?
    C3 C4 . 1.3886(16) ?
    C3 H3 . 0.9500 ?
    C4 C5 . 1.3978(16) ?
    C4 H4 . 0.9500 ?
    C5 C6 . 1.3904(15) ?
    C5 H5 . 0.9500 ?
    C6 C6A . 1.3916(15) ?
    C6 H6 . 0.9500 ?
    C6A C7 . 1.4719(14) ?
    C7 C8 . 1.3377(15) ?
    C8 C9 . 1.4888(14) ?
    C8 C12 . 1.5070(14) ?
    C10 C11 . 1.4986(16) ?
    C10 H10A . 0.9900 ?
    C10 H10B . 0.9900 ?
    C11 H11A . 0.9800 ?
    C11 H11B . 0.9800 ?
    C11 H11C . 0.9800 ?
    C13 C14 . 1.5055(16) ?
    C13 H13A . 0.9900 ?
    C13 H13B . 0.9900 ?
    C14 H14A . 0.9800 ?
    C14 H14B . 0.9800 ?
    C14 H14C . 0.9800 ?
loop_
    _geom_angle_atom_site_label_1
    _geom_angle_atom_site_label_2
    _geom_angle_atom_site_label_3
    _geom_angle_site_symmetry_1
    _geom_angle_site_symmetry_3
    _geom_angle
    _geom_angle_publ_flag
    C7 O1 C2 . . 109.90(8) ?
    C9 O10 C10 . . 115.85(8) ?
    C12 O13 C13 . . 116.01(8) ?
    O2 C2 O1 . . 120.62(10) ?
    O2 C2 C2A . . 132.18(11) ?
    O1 C2 C2A . . 107.20(9) ?
    C3 C2A C6A . . 122.56(10) ?
    C3 C2A C2 . . 129.50(10) ?
    C6A C2A C2 . . 107.95(9) ?
    C2A C3 C4 . . 117.04(10) ?
    C2A C3 H3 . . 121.5 ?
    C4 C3 H3 . . 121.5 ?
    C3 C4 C5 . . 120.88(10) ?
    C3 C4 H4 . . 119.6 ?
    C5 C4 H4 . . 119.6 ?
    C6 C5 C4 . . 121.67(10) ?
    C6 C5 H5 . . 119.2 ?
    C4 C5 H5 . . 119.2 ?
    C5 C6 C6A . . 117.49(10) ?
    C5 C6 H6 . . 121.3 ?
    C6A C6 H6 . . 121.3 ?
    C6 C6A C2A . . 120.32(10) ?
    C6 C6A C7 . . 132.70(10) ?
    C2A C6A C7 . . 106.98(9) ?
    C8 C7 O1 . . 121.51(9) ?
    C8 C7 C6A . . 130.55(10) ?
    O1 C7 C6A . . 107.90(9) ?
    C7 C8 C9 . . 123.84(9) ?
    C7 C8 C12 . . 120.08(9) ?
    C9 C8 C12 . . 115.97(9) ?
    O9 C9 O10 . . 124.58(10) ?
    O9 C9 C8 . . 125.85(10) ?
    O10 C9 C8 . . 109.55(9) ?
    O10 C10 C11 . . 106.67(9) ?
    O10 C10 H10A . . 110.4 ?
    C11 C10 H10A . . 110.4 ?
    O10 C10 H10B . . 110.4 ?
    C11 C10 H10B . . 110.4 ?
    H10A C10 H10B . . 108.6 ?
    C10 C11 H11A . . 109.5 ?
    C10 C11 H11B . . 109.5 ?
    H11A C11 H11B . . 109.5 ?
    C10 C11 H11C . . 109.5 ?
    H11A C11 H11C . . 109.5 ?
    H11B C11 H11C . . 109.5 ?
    O12 C12 O13 . . 124.83(10) ?
    O12 C12 C8 . . 126.32(10) ?
    O13 C12 C8 . . 108.85(8) ?
    O13 C13 C14 . . 106.78(8) ?
    O13 C13 H13A . . 110.4 ?
    C14 C13 H13A . . 110.4 ?
    O13 C13 H13B . . 110.4 ?
    C14 C13 H13B . . 110.4 ?
    H13A C13 H13B . . 108.6 ?
    C13 C14 H14A . . 109.5 ?
    C13 C14 H14B . . 109.5 ?
    H14A C14 H14B . . 109.5 ?
    C13 C14 H14C . . 109.5 ?
    H14A C14 H14C . . 109.5 ?
    H14B C14 H14C . . 109.5 ?
loop_
    _geom_torsion_atom_site_label_1
    _geom_torsion_atom_site_label_2
    _geom_torsion_atom_site_label_3
    _geom_torsion_atom_site_label_4
    _geom_torsion_site_symmetry_1
    _geom_torsion_site_symmetry_2
    _geom_torsion_site_symmetry_3
    _geom_torsion_site_symmetry_4
    _geom_torsion
    _geom_torsion_publ_flag
    C7 O1 C2 O2 . . . . -179.09(9) ?
    C7 O1 C2 C2A . . . . 0.60(11) ?
    O2 C2 C2A C3 . . . . 1.1(2) ?
    O1 C2 C2A C3 . . . . -178.50(10) ?
    O2 C2 C2A C6A . . . . -179.21(11) ?
    O1 C2 C2A C6A . . . . 1.15(11) ?
    C6A C2A C3 C4 . . . . 0.54(15) ?
    C2 C2A C3 C4 . . . . -179.85(10) ?
    C2A C3 C4 C5 . . . . 1.21(15) ?
    C3 C4 C5 C6 . . . . -1.41(16) ?
    C4 C5 C6 C6A . . . . -0.18(15) ?
    C5 C6 C6A C2A . . . . 1.90(15) ?
    C5 C6 C6A C7 . . . . -177.45(10) ?
    C3 C2A C6A C6 . . . . -2.15(15) ?
    C2 C2A C6A C6 . . . . 178.17(9) ?
    C3 C2A C6A C7 . . . . 177.35(9) ?
    C2 C2A C6A C7 . . . . -2.32(11) ?
    C2 O1 C7 C8 . . . . 175.88(9) ?
    C2 O1 C7 C6A . . . . -2.03(10) ?
    C6 C6A C7 C8 . . . . 4.48(19) ?
    C2A C6A C7 C8 . . . . -174.94(11) ?
    C6 C6A C7 O1 . . . . -177.86(10) ?
    C2A C6A C7 O1 . . . . 2.72(11) ?
    O1 C7 C8 C9 . . . . 0.65(16) ?
    C6A C7 C8 C9 . . . . 178.04(9) ?
    O1 C7 C8 C12 . . . . -175.47(8) ?
    C6A C7 C8 C12 . . . . 1.92(17) ?
    C10 O10 C9 O9 . . . . 2.55(15) ?
    C10 O10 C9 C8 . . . . -179.01(8) ?
    C7 C8 C9 O9 . . . . -10.62(17) ?
    C12 C8 C9 O9 . . . . 165.65(10) ?
    C7 C8 C9 O10 . . . . 170.96(9) ?
    C12 C8 C9 O10 . . . . -12.77(12) ?
    C9 O10 C10 C11 . . . . -173.45(9) ?
    C13 O13 C12 O12 . . . . -1.65(14) ?
    C13 O13 C12 C8 . . . . 178.17(8) ?
    C7 C8 C12 O12 . . . . -93.36(14) ?
    C9 C8 C12 O12 . . . . 90.22(13) ?
    C7 C8 C12 O13 . . . . 86.82(11) ?
    C9 C8 C12 O13 . . . . -89.60(10) ?
    C12 O13 C13 C14 . . . . 173.90(8) ?
loop_
    _geom_hbond_atom_site_label_D
    _geom_hbond_atom_site_label_H
    _geom_hbond_atom_site_label_A
    _geom_hbond_site_symmetry_A
    _geom_hbond_distance_DH
    _geom_hbond_distance_HA
    _geom_hbond_distance_DA
    _geom_hbond_angle_DHA
    C5 H5 O9 1_455 0.95 2.48 3.0689(18) 120
_shelx_hkl_file
;
   0   0   1 2999.09   59.02
   0   0  -1 3328.38   59.65
   0   0  -1 3450.02   65.64
   0   0   1 3384.01   59.88
   0  -1   0  106.61    8.54
   0   1   0  106.48    9.28
   0   1   0   95.81    8.79
   0  -1   0  103.24    7.90
   0  -1   0  112.35    9.67
   0  -1   0  103.60    8.26
   0   1   0  103.43    8.80
   0   1   0   88.74   10.77
   0  -1  -1  293.17   13.77
   0   1   1  292.01   14.27
   0  -1  -1  313.12   14.40
   0   1   1  296.03   13.31
   0   1   1  308.86   15.44
   0  -1  -1  302.11   13.73
  -1   0   0 2347.63   51.52
   1   0   0 2190.47   45.76
   1   0   0 2279.30   51.02
  -1   0   0 2197.99   45.16
  -1   0   0 2349.13   51.46
   1   0   0 2258.03   49.08
  -1   0   0 2252.51   49.87
   1   0   0 2386.09   60.52
  -1   0  -1  580.95   23.33
  -1   0  -1  567.30   17.85
   1   0   1  534.22   17.21
  -1   0  -1  573.34   18.59
   1   0   1  559.93   18.21
  -1   0  -1  556.02   17.28
   1   0   1  541.28   20.80
  -1  -1  -1  174.67   10.56
  -1  -1  -1  177.64    9.70
   1   1   1  183.93   10.07
  -1  -1  -1  177.04   10.42
  -1  -1  -1  193.01   10.36
   1   1   1  157.91    9.96
   1   1   1  179.44   10.85
  -1  -1  -1  173.13   11.55
  -1   1   0 1296.09   35.32
   1  -1   0 1203.20   32.99
   1  -1   0 1239.80   29.26
  -1   1   0 1266.84   29.95
   1  -1   0 1308.75   37.99
  -1   1   0 1344.53   33.40
   1  -1   0 1388.26   33.07
  -1   1   0 1115.65   34.52
  -1  -1   0  169.90    9.55
   1   1   0  166.59    9.86
  -1  -1   0  178.29   10.08
  -1  -1   0  166.38    8.93
   1   1   0  177.97   10.98
  -1  -1   0  178.89   10.71
  -1  -1   0  172.27   12.04
   0  -1   1   40.52    4.24
   0   1  -1   42.17    5.30
   0  -1   1   39.78    4.83
   0   1  -1   43.47    4.83
   0  -1   1   37.15    4.66
   0   1  -1   44.35    4.84
  -1   0   1 1463.33   36.83
  -1   0   1 1389.31   30.02
   1   0  -1 1431.60   40.20
   1   0  -1 1394.82   34.09
   1   0  -1 1380.48   32.29
  -1   0   1 1376.10   34.03
   1  -1  -1   19.47    3.80
   1  -1  -1   19.87    4.02
  -1   1   1   18.96    3.42
   1  -1  -1   20.08    3.57
  -1   1   1   19.71    3.16
   1  -1  -1   18.97    2.85
   1  -1  -1   18.63    3.02
   1  -1   1 5722.38   99.82
  -1   1  -1 5725.45  100.10
   1  -1   1 5731.08   98.91
  -1   1  -1 5753.67  101.57
   1  -1   1 5725.72  102.71
   0   1   2 3924.64   72.89
   0   1   2 3963.12   77.51
   0  -1  -2 3951.13   68.33
   0  -1  -2 4111.73   74.81
   0   1   2 3941.86   68.74
  -1  -1  -2  894.24   23.10
  -1  -1  -2  889.54   22.75
   1   1   2  718.49   26.71
  -1  -1  -2  885.10   25.51
  -1  -1  -2  953.47   27.28
   1   1   2  867.44   25.88
   0  -2  -1   40.61    5.48
   0   2   1   36.78    4.69
   0   2   1   34.79    5.03
   0  -2  -1   39.01    4.65
   0  -2  -1   38.96    4.77
   0   2   1   37.60    5.66
   0  -2  -1   37.44    5.54
   0  -2  -1   38.09    4.69
   1   0   2  426.85   16.09
  -1   0  -2  422.85   15.69
   1   0   2  408.16   16.17
  -1   0  -2  412.70   14.42
   0   0  -2  432.87   14.05
   0   0   2  414.53   13.38
   0   0   2  407.49   17.71
   0   0  -2  420.85   18.12
   0   0  -2  408.97   15.12
   0   0   2  404.97   15.33
   0   0   2  429.70   17.00
   0   0  -2  406.63   17.11
   0  -2   0 6127.92  106.76
   0  -2   0 5994.81  103.33
   0  -2   0 5898.03  102.54
   0   2   0 5687.68  101.13
   0  -2   0 6184.48  110.22
   0   2   0 5853.55  103.34
  -1  -2  -1  571.44   20.94
  -1  -2  -1  605.78   20.35
  -1  -2  -1  564.86   19.93
   1   2   1  562.08   22.43
  -1  -2  -1  601.63   20.63
   1   2   1  574.22   19.70
  -1  -2  -1  588.99   19.73
   1   2   1  525.70   19.38
   0  -2  -2 3416.10   69.05
   0   2   2 3403.99   69.75
   0  -2  -2 3208.71   63.47
   0  -2  -2 3196.64   63.81
   0  -2  -2 3312.61   61.42
   0  -2  -2 3427.71   64.78
   0   2   2 3409.86   63.95
  -1  -1   1  803.94   20.77
  -1  -1   1  821.31   26.29
   1   1  -1  812.36   23.06
   1   1  -1  799.00   24.00
  -1  -1   1  770.95   23.67
   1   1  -1  828.65   24.32
  -1  -1   1  798.95   24.50
   2   0   1 2049.44   47.73
  -2   0  -1 2046.00   47.96
   2   0   1 1844.26   38.22
  -2   0  -1 1972.42   39.51
   2   0   1 1909.43   45.06
  -2   0  -1 1935.80   45.79
  -2   0  -1 1956.59   45.10
   2   0   1 1985.24   45.13
   2   0   1 2008.47   41.04
  -2   0  -1 1973.91   42.71
  -1   2   0 8371.30   99.89
   1  -2   0 8486.29  101.28
  -1   2   0 8388.13  104.19
  -1   2   0 7969.59  138.82
   1  -2   0 8110.02  157.66
   1  -2   0 8755.50  105.81
  -1  -2  -2 2630.59   51.56
  -1  -2  -2 2809.61   58.75
   1   2   2 2624.24   54.86
  -1  -2  -2 2763.69   55.26
   1   2   2 2719.05   55.70
  -1  -2  -2 2647.88   53.84
   1   2   2 2653.75   52.16
   1  -2  -1  887.56   25.10
   1  -2  -1  959.99   27.14
   1  -2  -1  936.73   26.43
  -1   2   1  932.57   27.16
  -1   2   1  874.72   33.73
   1  -2  -1  915.43   24.45
   1  -2  -1  958.21   27.79
   1  -2  -1  953.18   29.26
  -1   2   1  900.21   28.53
  -2   0   0 5579.13   99.46
  -2   0   0 5545.66  101.09
  -2   0   0 5506.02   95.14
  -2   0   0 5475.34  101.52
  -2   0   0 5425.15   90.48
   2   0   0 5147.60   89.10
   2   0   0 5611.76   97.25
   2   0   0 5312.58   90.27
   2   0   0 5723.49  108.05
  -2  -1  -1 1425.12   40.98
   2   1   1 1412.51   34.67
  -2  -1  -1 1351.66   31.39
   2   1   1 1388.88   32.79
   2   1   1 1460.11   34.09
  -2  -1  -1 1432.76   32.46
  -1  -2   0  812.93   23.85
  -1  -2   0  855.95   24.92
   1   2   0  813.90   26.32
   1   2   0  818.75   24.97
  -1  -2   0  764.76   22.66
   1   2   0  805.19   26.32
   1   2   0  770.79   24.76
  -1  -2   0  805.39   25.96
  -1  -2   0  825.46   25.21
  -1   1   2  183.03    9.07
   1  -1  -2  167.01    8.74
   1  -1  -2  185.76   10.10
   1  -1  -2  180.44    9.35
  -1   1   2  187.40    9.14
   1  -1  -2  185.62   10.99
  -1   1   2  178.09   10.49
  -1   1  -2 4383.20   78.76
   1  -1   2 4372.43   76.95
  -1   1  -2 4481.38   79.56
   1  -1   2 4568.09   81.50
   1  -1   2 4315.55   75.44
  -2   1   0  782.90   25.02
   2  -1   0  827.77   24.57
   2  -1   0  838.20   21.85
  -2   1   0  822.93   21.71
  -2   1   0  901.66   42.47
  -2   1   0  869.29   27.26
   2  -1   0  846.15   26.19
  -2   1   0  812.89   27.09
   2  -1   0  858.90   30.31
  -2  -1  -2 9610.62  120.63
   2   1   2 9009.16  106.87
   0  -1   2    0.42    0.84
   0   1  -2    0.59    0.98
   0   1  -2    2.50    1.21
   0   1  -2    0.86    1.02
   0  -1   2    0.62    0.78
   0   1  -2    1.14    1.01
   0  -1   2    0.41    0.72
  -2   0  -2 1499.17   33.27
   2   0   2 1506.16   33.57
  -2   0  -2 1634.40   42.67
   2   0   2 1555.50   34.76
   2   0   2 1462.57   38.19
  -2   0  -2 1562.37   35.65
  -2   0  -2 1481.85   39.65
   2  -1   1  454.05   15.09
   2  -1   1  492.00   18.48
  -2   1  -1  456.75   15.42
   2  -1   1  442.86   18.66
  -2   1  -1  473.36   18.53
  -2   1  -1  483.93   18.71
  -2   1  -1  459.58   20.92
   2  -1   1  483.45   16.95
   2  -1   1  451.96   19.71
   0  -2   126078.91  260.23
   1   0  -2  294.86   14.15
  -1   0   2  299.65   15.06
  -1   0   2  298.88   12.26
   1   0  -2  297.04   13.53
   1   0  -2  294.87   13.09
   1   0  -2  306.57   13.21
  -1   0   2  296.03   11.20
   2   1   0 3103.94   63.83
  -2  -1   0 3016.22   59.59
   2   1   0 2892.86   55.52
  -2  -1   0 3067.33   57.11
   2   1   0 2921.68   55.82
  -2  -1   0 2989.92   54.57
  -2  -1   0 2917.01   61.70
  -1  -1  -3 2153.48   41.60
   1   1   3 2266.76   47.45
  -1  -1  -3 2210.53   46.53
   1   1   3 2215.53   44.60
  -1  -1  -3 2112.73   43.67
   1  -2   1 7632.98  126.38
  -1   2  -1 7669.96  128.55
  -1   2  -1 7448.52  124.18
   1  -2   1 7592.80  126.38
   1  -2   1 7980.85  131.37
   1  -2   1 7767.18  130.42
   1  -2  -2  998.73   29.06
  -1   2   2  965.05   27.48
   1  -2  -2  932.79   23.81
  -1   2   2  986.43   25.32
   1  -2  -2  945.56   28.23
   1  -2  -2  998.85   25.96
  -1   2   2  977.62   25.63
  -1   2   2  992.46   28.78
   1  -2  -2  963.37   27.95
  -1   2   2  985.82   29.33
   0  -1  -3   11.11    2.03
   0  -1  -3   11.03    2.33
   0   1   3   10.10    2.38
   0  -1  -3    9.94    3.13
   0  -1  -3   10.75    2.66
   0   1   3   11.03    2.66
   0   1   3   11.26    2.02
  -1  -2  -3 2394.36   51.39
   1   2   3 2257.36   53.52
  -1  -2  -3 2228.13   54.11
   1   2   3 2464.74   52.17
  -1  -2  -3 2358.14   46.10
   1   2   3 2429.47   47.36
  -1  -2  -3 2414.38   49.65
  -2   1   1  557.20   18.12
   2  -1  -1  485.70   19.22
   2  -1  -1  533.91   20.77
   2  -1  -1  553.56   18.51
  -2   1   1  526.19   18.02
   2  -1  -1  532.37   20.48
   2  -1  -1  545.30   16.84
  -2   1   1  546.48   20.66
  -2   1   1  545.68   20.52
   2   0  -1  161.25    9.86
  -2   0   1  154.13    8.11
  -2   0   1  154.24    9.54
   2   0  -1  151.47    8.15
  -2   0   1  156.84   10.30
   2   0  -1  152.75   10.33
   2   0  -1  152.92    8.56
  -2   0   1  148.96   10.06
   0  -3  -1  338.42   16.37
   0   3   1  337.83   20.07
   0  -3  -1  343.82   14.77
   0  -3  -1  360.66   16.01
   0  -3  -1  341.08   14.46
   1   0   3  547.29   18.75
  -1   0  -3  449.11   16.16
  -1   0  -3  529.59   16.43
  -1   0  -3  542.90   19.20
   1   0   3  505.40   18.32
  -2  -2  -2  125.06    8.37
  -2  -2  -2  125.07    7.70
   2   2   2  121.25    7.82
  -2  -2  -2  125.12    8.04
  -2  -2  -2  126.95    9.45
  -2  -2  -2  114.18    8.66
   2   2   2  122.81    8.48
   2   2   2  117.77   10.16
  -2  -2  -2  122.11    9.55
  -2  -2  -1  388.16   16.15
  -2  -2  -1  380.18   16.80
   2   2   1  383.96   15.58
   2   2   1  373.64   17.51
  -2  -2  -1  372.37   14.31
  -2  -2  -1  392.42   14.71
  -2  -2  -1  365.57   14.77
   2   2   1  340.43   17.89
   0  -2  -3 3731.45   76.81
   0  -2  -3 3687.25   65.09
   0  -2  -3 3561.02   70.50
   0   2   3 3912.61   76.95
   0   2   3 3878.41   68.57
   0  -3  -2  103.57    7.86
   0  -3  -2  100.92    7.51
   0   3   2   90.55    7.76
   0  -3  -2   99.61    8.07
   0  -3  -2  100.86    7.36
   0  -3  -2  102.78    8.35
   0  -3  -2   96.34    7.47
   0   3   2   98.33    7.87
   0   0   3  216.28   11.43
   0   0   3  208.10   10.79
   0   0  -3  216.78   11.89
   0   0  -3  212.92   11.51
   0   0  -3  205.81    9.41
   0   0   3  213.67    9.12
   0   0  -3  215.94   10.65
   0   0   3  211.18   12.41
   2  -1   2  327.36   13.34
  -2   1  -2  319.26   13.66
  -2   1  -2  317.84   13.30
   2  -1   2  332.11   15.19
  -2   1  -2  326.63   14.41
  -2   1  -2  314.14   13.95
   2  -1   2  307.77   13.72
   1   2  -1 1492.48   36.03
   1   2  -1 1338.77   35.24
   1   2  -1 1399.24   34.50
  -1  -2   1 1434.59   33.87
   1   2  -1 1393.57   34.10
   1   2  -1 1355.23   34.17
  -1  -2   1 1444.34   36.07
  -1  -2   1 1348.83   30.35
  -1  -3  -2  337.71   14.75
  -1  -3  -2  325.91   28.25
  -1  -3  -2  335.06   14.01
   1   3   2  328.86   15.18
  -1  -3  -2  319.75   14.69
  -1  -3  -2  335.87   14.10
  -1  -3  -2  329.79   14.77
  -2  -1  -3  798.72   21.57
   2   1   3  830.03   22.22
   2   1   3  832.32   23.42
   2   1   3  817.19   20.86
   2   1   3  816.67   24.82
  -2  -1  -3  818.53   22.07
   2  -2   0  322.58   14.56
  -2   2   0  316.08   14.93
  -2   2   0  308.67   12.56
   2  -2   0  299.54   12.00
   2  -2   0  328.50   16.54
  -1  -3  -1    0.09    0.87
  -1  -3  -1    0.29    0.73
  -1  -3  -1    0.05    0.73
  -1  -3  -1    0.27    0.84
   1   3   1    0.05    0.72
  -1  -3  -1    0.07    0.61
   0  -3   0 2266.71   47.21
   0  -3   0 2283.31   48.21
   0   3   0 2388.05   52.44
   0   3   0 2282.63   50.02
   0   3   0 2216.13   48.39
   0  -3   0 2318.61   49.34
   0  -3   0 2363.78   52.18
  -1  -1   2  178.74    9.82
   1   1  -2  165.89    9.76
   1   1  -2  167.67   10.58
  -1  -1   2  166.56    9.66
  -1  -1   2  172.66    8.22
   1   1  -2  168.61   10.03
  -1  -1   2  165.43    9.54
  -1   3   1   56.45    5.78
   1  -3  -1   53.26    5.61
  -1   3   1   55.67    6.01
   1  -3  -1   56.11    7.16
   1  -3  -1   57.29    5.50
   1  -3  -1   56.15    6.54
  -1   3   1   54.38    6.09
   1  -3  -1   56.57    5.73
  -2   2   1  124.21    7.56
  -2   2   1  138.71   17.52
   2  -2  -1  138.57    8.12
   2  -2  -1  128.52    8.51
   2  -2  -1  144.36   11.65
  -2   2   1  140.46    9.06
   2  -2  -1  146.36   10.36
  -2   2   1  119.75    9.31
   2   1  -1   98.17    7.48
   2   1  -1  100.85    6.57
  -2  -1   1   99.69    6.47
  -2  -1   1  102.12    7.51
   2   1  -1  105.14    7.06
  -2  -1   1   95.29    7.42
   2   1  -1   97.52    7.12
  -2   0  -3 1022.99   28.32
   2   0   3 1071.88   28.94
  -2   0  -3 1002.77   25.87
   2   0   3 1003.00   25.17
   2   0   3 1041.21   26.30
   2   0   3 1039.25   26.59
  -2   0  -3 1035.89   27.72
  -2   0  -3 1020.05   26.40
   2  -2   1 4521.04   79.10
  -2   2  -1 4711.75   85.12
  -2   2  -1 4841.86   90.38
  -2   2  -1 4873.96   90.58
   2  -2   1 4574.68   80.87
  -2   2  -1 4825.51   85.18
   2  -2   1 4730.35   86.98
  -2  -2  -3 1423.34   34.46
  -2  -2  -3 1376.19   30.09
  -2  -2  -3 1348.68   35.26
   2   2   3 1371.85   32.47
  -2  -2  -3 1334.26   31.65
   2   2   3 1385.46   34.79
  -2  -2  -3 1383.44   38.34
   2   2   3 1392.54   31.88
  -2  -2   0  292.71   12.55
   2   2   0  275.52   12.67
   2   2   0  280.44   12.08
  -2  -2   0  273.19   13.59
  -2  -2   0  277.37   13.34
   2   2   0  274.75   14.57
   2   2   0  274.90   13.70
  -2  -2   0  266.41   11.28
  -2  -2   0  278.92   11.96
   2   2   0  277.07   13.79
   1  -3   0  990.75   27.79
   1  -3   0  969.49   26.49
  -1   3   0 1013.00   29.63
  -1   3   0  971.04   28.19
   1  -3   0 1007.08   27.91
  -1   3   0 1004.79   28.88
   1  -3   0  998.79   27.80
  -1   3   0  971.44   31.31
  -1   2  -2 1109.90   28.35
   1  -2   2 1201.14   29.00
   1  -2   2 1124.52   32.22
  -1   2  -2 1098.73   29.79
  -1   2  -2 1110.98   29.55
   1  -2   2 1103.99   28.40
  -1   1   3   59.79    6.45
  -1   1   3   60.58    4.99
  -1   1   3   57.82    5.75
   1  -1  -3   61.63    5.78
   1  -1  -3   58.99    5.38
  -1   1   3   58.91    4.77
   1  -1  -3   61.07    5.65
   1  -1  -3   54.92    4.73
   1  -1  -3   59.45    5.76
  -1  -3  -3  751.72   22.56
  -1  -3  -3  724.42   21.50
  -1  -3  -3  743.98   23.90
   1   3   3  754.13   22.63
   1   3   3  715.63   23.89
  -1  -3  -3  762.03   22.75
  -1   3   2   25.69    4.05
   1  -3  -2   26.23    4.03
   1  -3  -2   25.92    3.72
  -1   3   2   25.39    3.97
   1  -3  -2   25.98    3.79
  -1   3   2   25.84    4.14
   1  -3  -2   25.37    3.76
   1  -3  -2   26.39    3.91
   1  -3  -2   24.79    3.73
  -1   3   2   25.54    3.62
   0   2  -2 7306.47  128.83
   0  -2   2 7217.15  122.53
   0  -2   2 7121.61   91.45
   0  -2   2 7638.79  133.04
   0   2  -2 7087.70   86.34
  -1  -3   0   18.31    3.32
  -1  -3   0   19.49    3.29
  -1  -3   0   19.84    3.41
   1   3   0   19.28    3.64
  -1  -3   0   18.25    3.11
   1   3   0   18.41    3.31
   1   3   0   18.42    3.28
  -1  -3   0   19.03    3.38
   1  -1   3 1044.32   30.81
  -1   1  -3 1203.83   26.53
   1  -1   3 1222.73   27.84
   1  -1   3 1202.39   27.60
   1  -1   3 1222.41   24.19
  -1   1  -3 1150.70   24.91
   0  -3  -3  212.54   10.37
   0   3   3  207.46   11.91
   0  -3  -3  199.00   10.78
   0  -3  -3  194.52   11.62
   0  -3  -3  218.46   11.73
   0  -3  -3  208.43   10.54
   0  -3  -3  198.07   11.90
   0   3   3  220.35   11.83
  -3   0  -1  503.36   21.76
   3   0   1  532.50   25.12
  -3   0  -1  541.76   20.45
   3   0   1  522.14   21.02
  -3   0  -1  557.89   18.49
   3   0   1  562.26   17.00
   3   0   1  530.16   15.45
  -3   0  -1  522.97   15.88
   3   0   1  553.64   18.42
   2  -1  -2   11.48    2.45
   2  -1  -2    9.16    2.13
  -2   1   2    8.96    2.36
  -2   1   2   10.27    2.62
  -2   1   2    9.54    1.94
   2  -1  -2    9.41    1.96
   2  -1  -2   10.46    2.63
  -2   1   2   10.71    2.59
   2  -1  -2    8.46    2.16
  -2   1   2    9.62    2.05
   1  -2  -3  521.02   17.01
  -1   2   3  485.44   15.46
   1  -2  -3  508.64   15.01
  -1   2   3  497.69   15.28
   1  -2  -3  500.20   17.98
  -1   2   3  479.55   18.62
   1  -2  -3  503.66   15.01
  -1   2   3  520.38   17.92
  -3  -1  -1  473.87   16.97
   3   1   1  462.66   15.77
  -3  -1  -1  469.74   15.80
  -3  -1  -1  481.77   20.11
   3   1   1  468.35   19.10
   3   1   1  451.67   16.86
  -3  -1  -1  474.33   14.07
  -3  -1  -1  490.24   18.25
  -3  -1  -2   94.87    8.02
  -3  -1  -2  107.09    7.90
   3   1   2  106.44    7.81
  -3  -1  -2  104.58    6.52
   3   1   2  107.91    7.00
  -3  -1  -2  101.44   18.32
  -3  -1  -2  104.79   10.40
   0  -1   3   10.93    2.54
   0   1  -3   11.04    2.32
   0   1  -3   25.71    4.17
   0   1  -3   10.69    2.33
   0  -1   3    9.92    2.33
   0  -1   3   10.25    2.08
   3   0   2  518.30   17.71
  -3   0  -2  466.86   22.86
   3   0   2  504.54   18.09
  -3   0  -2  504.56   15.12
  -3   0  -2  480.77   24.82
  -3   0  -2  526.53   19.48
   3   0   2  511.49   20.75
  -3   0  -2  471.04   15.78
   3   0   2  475.73   18.00
   2   3   2  342.62   17.61
  -2  -3  -2  350.35   15.83
  -2  -3  -2  364.67   14.09
   2   3   2  352.36   15.20
  -2  -3  -2  366.26   13.86
  -2  -3  -2  341.66   13.92
  -2  -3  -2  358.46   14.05
  -2  -3  -2  358.92   14.51
   1   1   4    1.13    0.98
  -1  -1  -4    0.20    0.55
   1   1   4    0.14    0.53
  -1  -1  -4    0.18    0.69
  -1  -1  -4    0.23    0.92
   1   0  -3  299.22   14.55
  -1   0   3  323.16   15.26
   1   0  -3  311.33   14.00
  -1   0   3  328.05   11.07
   1   0  -3  315.88   12.67
   1   0  -3  321.37   13.25
  -1   0   3  280.02   11.58
  -2   0   2  112.84    8.27
   2   0  -2  112.41    8.18
  -2   0   2  111.35    8.40
  -2   0   2  105.69    7.63
   2   0  -2  105.34    8.37
   2   0  -2  114.58    6.57
  -2   0   2  113.88    6.68
   2   0  -2  111.46    7.74
  -2   0   2  108.20    6.60
   2   0  -2  108.26    7.29
  -1  -2  -4 2451.37   37.26
  -1  -2  -4 2613.31   48.85
   1   2   4 2379.31   43.02
   1   2   4 2515.48   38.51
  -1  -2  -4 2508.34   41.70
   3   0   0  369.83   17.36
  -3   0   0  400.07   16.36
  -3   0   0  410.18   16.08
  -3   0   0  387.20   16.80
   3   0   0  374.78   13.52
  -3   0   0  389.52   16.01
  -3   0   0  368.60   12.13
   3   0   0  377.15   13.06
   0   3  -1 2861.90   49.18
   0  -3   1 3033.37   50.42
   0  -3   1 2965.87   47.62
   0  -3   1 2938.81   48.60
   0   3  -1 2851.68   53.88
   0  -3   1 2888.44   46.67
   0   3  -1 3002.40   49.59
   3  -1   1  157.48    9.32
   3  -1   1  144.15    8.19
   3  -1   1  148.15    9.41
  -3   1  -1  159.68   10.33
  -3   1  -1  160.84   10.06
  -3   1  -1  146.37    9.07
  -3   1  -1  147.80    8.03
  -3   1  -1  146.84   11.27
   3  -1   1  147.99   11.06
   3  -1   1  158.76   10.67
  -2   2   2  169.53    9.87
   2  -2  -2  171.13   11.06
  -2   2   2  148.35    9.87
  -2   2   2  174.08    9.18
   2  -2  -2  165.26   10.31
  -2   2   2  163.15   11.97
   2  -2  -2  158.51    9.51
   2  -2  -2  166.16    8.32
  -2   2   2  163.14    8.17
  -1   3  -1 4991.83   68.81
   1  -3   1 4387.85   68.28
   1  -3   1 4891.25   66.96
   1  -3   1 4955.52   66.33
  -1   3  -1 4773.20   66.85
  -1   3  -1 5236.65   73.53
   1  -3   1 4773.50   71.13
  -2  -3  -1 1206.30   28.14
  -2  -3  -1 1213.52   30.22
  -2  -3  -1 1177.00   26.57
   2   3   1 1087.50   28.21
  -2  -3  -1 1253.59   26.80
  -2  -3  -1 1251.49   27.89
  -2  -3  -1 1003.05   31.74
   2   3   1 1164.82   28.85
   2   3   1 1192.76   30.61
   3  -1   0 1516.66   37.30
  -3   1   0 1485.62   35.79
  -3   1   0 1441.69   37.49
  -3   1   0 1476.16   35.55
   3  -1   0 1420.88   27.95
  -3   1   0 1300.79   27.72
  -3   1   0 1563.31   34.11
   3  -1   0 1503.74   31.98
   3  -1   0 1530.50   30.91
   3  -1   0 1510.58   33.50
  -2   1  -3  926.39   23.17
   2  -1   3  921.33   21.94
   2  -1   3  964.24   25.68
  -2   1  -3  928.89   22.78
  -2   1  -3  929.46   23.01
   2  -1   3  943.57   22.38
   2  -1   3  907.47   21.98
  -2   1  -3  929.84   24.47
  -2   2  -2  204.08   10.86
   2  -2   2  210.13   10.88
  -2   2  -2  218.73   11.45
  -2   2  -2  216.92   10.77
  -2   2  -2  220.03   11.21
   2  -2   2  214.93   11.50
   2   3   3 2175.83   39.03
   2   3   3 2145.16   40.77
  -2  -3  -3 2028.20   46.57
  -2  -3  -3 2118.12   35.58
  -2  -3  -3 2136.38   43.98
  -2  -3  -3 2141.43   37.06
  -2  -3  -3 2208.78   39.44
   2   3   3 2205.03   40.95
   0   1   4   61.65    6.14
   0   1   4   62.32    4.78
   0  -1  -4   63.20    6.13
   0  -1  -4   63.37    4.83
   0  -1  -4   64.45    5.60
   0   1   4   51.79    5.24
   0  -1  -4   60.53    6.08
   0   2   4   21.97    3.76
   0  -2  -4   22.10    3.72
   0   2   4   22.55    2.94
   0  -2  -4   22.23    2.86
   0  -2  -4   22.32    3.45
   2   1   4   86.19    5.94
   2   1   4   73.54    6.23
  -2  -1  -4   86.00    5.84
   2   1   4   88.53    5.75
  -2  -1  -4   83.26    6.08
  -2  -1  -4   88.20    6.82
  -3  -1   0  232.40   11.37
  -3  -1   0  258.42   11.77
  -3  -1   0  249.74   12.63
   3   1   0  231.10   10.02
  -3  -1   0  230.86   12.62
  -3  -1   0  234.45    9.81
   3   1   0  232.04   10.58
   3   1   0  248.99   11.14
  -2   3   0    4.99    1.74
  -2   3   0    5.17    2.14
   2  -3   0    5.84    1.69
   2  -3   0    5.38    1.75
   2  -3   0    5.08    1.88
  -2   3   0    4.61    1.97
   2  -3   0    5.41    2.16
   2  -3   0    5.31    1.75
  -3  -1  -3  151.04    8.89
  -3  -1  -3  149.23    9.26
   3   1   3  145.04    9.49
  -3  -1  -3  148.42    7.92
  -3  -1  -3  135.11    8.12
  -3  -1  -3  152.26   12.03
   3   1   3  146.50    8.20
   3   1   3  146.00    7.63
   3   1   3  154.48    8.60
   2   2   4  103.65    7.05
  -2  -2  -4  102.10    6.55
  -2  -2  -4  107.25    7.51
   2   2   4  104.90    7.71
  -2  -2  -4  106.25    6.51
   2   2   4  106.39    6.51
   3   2   2 2177.60   44.40
  -3  -2  -2 2213.05   43.58
  -3  -2  -2 2272.80   37.35
  -3  -2  -2 2269.92   37.28
  -3  -2  -2 2227.55   40.18
   3   2   2 2187.31   43.35
   2  -3  -1  563.33   35.13
   2  -3  -1  678.72   17.98
  -2   3   1  707.14   19.71
   2  -3  -1  682.47   29.40
  -2   3   1  679.59   22.26
   2  -3  -1  701.73   22.80
  -2   3   1  692.14   21.20
   2  -3  -1  710.19   20.52
   1   0   4  760.31   21.04
  -1   0  -4  670.52   18.84
  -1   0  -4  756.86   18.80
   1   0   4  735.27   21.25
  -1   0  -4  699.23   23.45
  -1   0  -4  709.78   21.09
   1   0   4  712.82   20.56
  -1  -2   2 1036.56   25.05
   1   2  -2 1013.92   26.22
   1   2  -2 1068.85   27.09
   1   2  -2 1058.79   25.39
   1   2  -2 1035.89   25.41
  -1  -2   2 1054.58   22.46
  -1  -2   2 1102.47   26.10
  -1  -2   2 1022.88   24.89
  -2  -2   1   86.79    5.81
  -2  -2   1   82.65    7.27
   2   2  -1   87.00    7.13
   2   2  -1   86.30    6.77
   2   2  -1   90.07    7.62
  -2  -2   1   78.28    6.80
   2   2  -1   83.79    9.57
   2   2  -1   90.03    6.44
  -2  -2   1   87.27    7.22
  -3   1  -2  107.00    9.43
   3  -1   2  102.13    7.12
  -3   1  -2  112.98    8.35
   3  -1   2  107.99    7.84
  -3   1  -2   82.66   13.83
   3  -1   2  108.63   10.12
  -3   1  -2  109.65    6.88
   1  -3  -3 1250.89   28.50
   1  -3  -3 1250.87   26.53
  -1   3   3 1262.64   27.03
   1  -3  -3 1238.16   29.58
   1  -3  -3 1247.83   29.40
  -1   3   3 1206.62   32.04
   1  -3  -3 1165.88   24.73
  -1   3   3 1270.11   29.62
  -1   3   3 1288.49   29.20
  -1   3   3 1241.94   27.21
   0  -4  -2   26.01    3.77
   0   4   2   25.50    3.91
   0  -4  -2   25.40    3.80
   0  -4  -2   27.15    4.05
   0  -4  -2   26.85    3.80
   0  -4  -2   26.62    6.23
   0   4   1   37.42    4.98
   0   4   1   38.54    6.37
   0  -4  -1   38.38    4.70
   0  -4  -1   38.28    4.77
   0  -4  -1   37.04    4.50
   0  -4  -1   39.68    4.66
   0  -4  -1   37.30    5.69
  -1  -3  -4 1080.49   27.26
  -1  -3  -4 1106.58   25.61
   1   3   4 1138.55   25.16
  -1  -3  -4 1113.02   22.97
  -1  -3  -4  884.19   34.07
   1   3   4 1054.76   30.52
   3   2   1   95.71    8.44
  -3  -2  -1   99.25    8.27
  -3  -2  -1  106.36    6.64
   3   2   1   95.03   20.84
   3   2   1   96.49    6.84
  -3  -2  -1   95.60    7.70
  -3  -2  -1   99.70    7.72
  -3  -2  -1   98.44    8.03
   3   2   1   98.08    7.00
  -3   0  -3 1679.77   30.29
   3   0   3 1763.14   32.69
  -3   0  -3 1776.30   36.78
  -3   0  -3 1762.01   41.03
   3   0   3 1654.16   29.77
   3   0   3 1743.59   38.33
   3   0   3 1605.28   31.38
  -3   0  -3 1735.62   34.68
   1   4   2  419.39   16.60
  -1  -4  -2  434.79   17.82
  -1  -4  -2  415.09   15.76
   1   4   2  426.81   17.19
  -1  -4  -2  392.19   14.72
  -1  -4  -2  433.59   15.61
   1   3  -1 1046.16   26.52
   1   3  -1 1049.37   26.28
   1   3  -1 1041.44   25.47
  -1  -3   1 1075.81   24.15
  -1  -3   1 1094.54   26.18
  -1  -3   1  986.58   27.73
  -1  -3   1 1018.73   23.92
  -2  -1   2 1186.82   27.92
   2   1  -2 1158.05   24.09
  -2  -1   2 1093.43   27.46
   2   1  -2 1144.23   26.28
  -2  -1   2 1168.31   22.74
   2   1  -2 1162.78   26.43
   2   1  -2 1147.99   26.74
  -2  -1   2 1183.80   25.88
   3   2   3 4315.91   59.18
   3   2   3 4255.47   59.39
   3   2   3 4289.33   63.69
   3   2   3 4339.81   59.95
  -3  -2  -3 4473.79   60.76
  -3  -2  -3 4341.94   57.91
  -3  -2  -3 4348.75   55.65
  -3  -2  -3 4193.79   68.45
  -3   1   1 1718.24   35.10
   3  -1  -1 1803.64   40.72
  -3   1   1 1714.08   33.92
  -3   1   1 1807.38   33.95
   3  -1  -1 1714.58   32.59
   3  -1  -1 1611.94   33.32
   3  -1  -1 1726.21   38.65
  -3   1   1 1738.24   37.57
  -3   1   1 1746.93   30.16
   2   0   4   91.86    7.20
   2   0   4   99.20    6.33
  -2   0  -4  100.07    7.62
  -2   0  -4   95.44    6.93
  -2   0  -4   95.74    6.84
   2   0   4   88.44    7.36
  -2   0  -4  100.50    7.23
   2   0   4   91.85    6.21
   0   0  -4  764.40   23.07
   0   0   4  753.48   20.51
   0   0  -4  755.82   25.34
   0   0   4  790.73   24.02
   0   0  -4  816.51   21.40
   0   0   4  765.03   22.45
   0   0   4  823.20   18.28
   0   0  -4  781.08   18.77
   3   0  -1 1186.86   24.23
  -3   0   1 1192.20   24.17
   3   0  -1 1236.38   25.64
  -3   0   1 1313.55   30.93
   3   0  -1 1278.65   33.32
  -3   0   1 1301.08   30.25
  -3   0   1 1311.03   29.61
  -3   0   1 1264.51   27.79
   3   0  -1 1261.24   26.96
   3   0  -1 1283.99   32.27
   1   1  -3    2.57    1.36
  -1  -1   3    2.69    1.36
   1   1  -3    2.17    1.17
  -1  -1   3    2.56    1.21
  -1  -1   3    2.66    1.36
  -1  -1   3    2.52    1.06
   1   1  -3    2.52    1.21
   2   3   0  560.96   18.36
   2   3   0  579.68   20.75
  -2  -3   0  595.65   17.84
   2   3   0  556.87   19.61
  -2  -3   0  543.37   18.74
  -2  -3   0  583.76   19.22
   2   3   0  553.27   19.30
  -2  -3   0  579.40   16.88
   2   3   0  569.28   17.93
  -2  -3   0  535.18   17.13
   3  -2   0  104.56    8.97
   3  -2   0  101.40    8.21
  -3   2   0  104.16    8.19
   3  -2   0  102.22    6.52
   3  -2   0  103.04    7.42
  -3   2   0   99.31    7.65
   0  -3  -4 1761.88   38.75
   0   3   4 1740.06   36.74
   0  -3  -4 1903.30   38.15
   0  -3  -4 1715.67   37.25
   0  -3  -4 2020.35   36.23
   0  -3  -4 1934.05   32.58
   0   3   4 1904.81   37.65
  -1  -4  -1 1313.77   28.65
   1   4   1 1211.77   30.73
  -1  -4  -1 1276.98   30.93
  -1  -4  -1 1298.80   28.33
  -1  -4  -1 1248.83   33.71
  -1  -4  -1 1239.86   28.16
  -2   3  -1  962.45   23.20
  -2   3  -1  976.78   25.61
   2  -3   1  941.60   26.24
   2  -3   1 1055.94   24.62
  -2   3  -1  958.02   24.65
  -2   3  -1  964.22   30.60
   2  -3   1  973.25   23.53
  -2   3  -1  972.97   25.97
   1  -4  -1  630.41   19.73
  -1   4   1  630.82   23.37
  -1   4   1  659.51   21.04
   1  -4  -1  681.02   20.51
   1  -4  -1  641.26   19.25
  -1   4   1  623.01   21.95
   1  -4  -1  650.50   22.71
   1  -4  -1  658.82   20.51
  -1  -4  -3   18.53    3.14
  -1  -4  -3   17.71    3.23
  -1  -4  -3   17.07    2.93
  -1  -4  -3   17.93    3.25
   1   4   3   17.22    3.26
  -1  -4  -3   17.04    3.27
   3  -2   1  187.94    9.08
   3  -2   1  190.42   11.77
   3  -2   1  201.51   10.68
   3  -2   1  189.53    9.67
  -3   2  -1  191.90   11.16
   3  -2   1  188.04   10.91
  -3   2  -1  198.26    9.44
   2  -3  -2  386.63   15.98
  -2   3   2  407.02   16.42
   2  -3  -2  295.20   15.90
   2  -3  -2  416.53   16.80
  -2   3   2  414.87   16.10
  -2   3   2  398.73   18.82
   2  -3  -2  401.46   14.69
  -2   3   2  424.39   14.51
   0  -4  -3   10.29    2.35
   0  -4  -3    9.09    2.89
   0   4   3    9.44    2.40
   0  -4  -3   10.26    2.52
   0  -4  -3    9.36    2.37
   0   4   3   10.08    2.47
   0  -4  -3    9.45    2.34
   0  -4  -3    9.46    2.37
  -1   2  -3   94.27    6.97
   1  -2   3   94.88    7.42
  -1   2  -3   93.06    7.76
   1  -2   3   98.97    7.53
   1  -2   3   94.05    6.43
  -1   2  -3   94.62    7.29
   1  -2   3   92.33    7.29
   1  -2   3   96.58    8.04
  -2  -3  -4  276.89   13.32
  -2  -3  -4  279.71   12.07
   2   3   4  278.91   13.49
  -2  -3  -4  302.86   13.64
   2   3   4  287.16   12.55
   2   3   4  276.97   13.30
  -2  -3  -4  281.15   13.79
  -2  -3  -4  278.04   11.35
   0  -4   0   37.80    4.68
   0  -4   0   37.99    4.91
   0  -4   0   36.44    4.66
   0  -4   0   38.16    4.53
   0   4   0   39.53    5.19
   0   4   0   37.78    4.85
   1  -4  -2  135.15    9.01
  -1   4   2  127.65    9.21
   1  -4  -2  132.91   10.14
   1  -4  -2  134.73    8.89
  -1   4   2  131.85    9.74
   1  -4  -2  129.24    8.48
   1  -4  -2  131.33    9.12
   1  -4  -2  142.78    9.18
  -2   1   3 1484.91   37.17
  -2   1   3 1575.82   38.50
   2  -1  -3 1469.95   37.75
   2  -1  -3 1536.20   35.48
  -2   1   3 1503.30   34.31
  -2   1   3 1558.60   34.16
   2  -1  -3 1530.77   36.69
   2  -1  -3 1496.26   33.94
   2  -1  -3 1565.67   38.16
  -2   1   3 1574.08   37.50
   1  -3   2    8.61    2.18
  -1   3  -2    7.15    2.06
   1  -3   2    9.50    2.63
   1  -3   2    9.17    2.23
  -1   3  -2    8.57    2.25
  -1   3  -2    8.95    2.20
   3  -2  -1  290.35   11.90
   3  -2  -1  303.23   15.34
  -3   2   1  294.36   11.74
  -3   2   1  303.52   13.88
  -3   2   1  199.46   19.20
   3  -2  -1  297.69   13.17
   3  -2  -1  295.92   15.79
   3  -2  -1  300.13   13.11
   3  -2  -1  290.22   16.33
   1  -4   0  275.43   12.88
  -1   4   0  276.65   13.59
   1  -4   0  275.04   13.03
  -1   4   0  265.19   15.56
   1  -4   0  282.16   13.21
   1  -4   0  284.07   13.45
  -1   4   0  274.06   13.86
  -1   4   0  284.35   14.07
   1  -4   0  268.18   12.69
   0  -2   3  393.49   15.82
   0  -2   3  390.35   13.67
   0   2  -3  352.50   18.57
   0   2  -3  349.03   13.94
   0  -2   3  373.51   14.74
   3   2   0  699.34   21.50
   3   2   0  690.11   24.24
  -3  -2   0  746.76   22.43
   3   2   0  712.16   26.01
  -3  -2   0  700.57   20.91
  -3  -2   0  576.11   23.46
   3   2   0  733.19   21.07
  -3  -2   0  730.34   20.96
   3   2   0  690.12   22.79
  -2   2   3    7.72    2.32
  -2   2   3    8.44    2.01
   2  -2  -3    8.51    2.22
  -2   2   3    8.59    1.99
  -2   2   3    8.04    2.20
   2  -2  -3    8.85    2.45
  -2   2   3    7.76    2.71
   2  -2  -3    8.48    2.13
   2  -2  -3    9.12    1.95
  -1   2   4  623.82   18.35
   1  -2  -4  610.26   19.38
   1  -2  -4  599.76   20.72
  -1   2   4  614.19   20.81
   1  -2  -4  541.84   23.54
   1  -2  -4  626.06   17.97
   1  -2  -4  636.23   20.97
  -1   2   4  594.21   18.40
  -1   2   4  628.62   22.16
  -1   1   4 3570.94   70.22
  -1   1   4 3442.74   69.02
   1  -1  -4 3672.33   71.33
  -1   1   4 3753.96   68.12
  -1   1   4 3577.20   73.83
   1  -1  -4 3555.89   72.12
   1  -1  -4 3630.64   70.92
   1  -1  -4 3734.04   70.46
   3  -1   3    1.76    1.25
   3  -1   3    1.56    1.19
   3  -1   3    1.45    1.02
  -3   1  -3    5.19    2.06
  -3   1  -3    1.35    1.23
  -3   1  -3    1.34    1.04
   3  -1   3    1.34    0.87
  -3   1  -3    1.33    1.09
  -3   1  -3    1.48    1.04
   0  -3   2   31.81    3.79
   0   3  -2   36.36    4.37
   0  -3   2   33.01    4.25
   0  -3   2   31.54    7.29
   0  -3   2   27.57    8.73
   0  -3   2   28.79    4.01
   0   3  -2   33.22    4.63
  -3  -1   1 2409.42   52.02
   3   1  -1 2314.53   49.22
   3   1  -1 2314.62   46.81
   3   1  -1 2255.88   52.08
  -3  -1   1 2149.89   52.94
   3   1  -1 2224.43   47.41
  -3  -1   1 2257.10   45.32
  -3  -1   1 2252.34   50.59
  -3  -1  -4 5903.93  102.54
   3   1   4 6167.60   74.68
  -3  -1  -4 6107.62   77.31
  -3  -1  -4 5898.42  106.09
   3   1   4 6041.79   82.65
   3   1   4 6082.00   76.30
   3   1   4 5865.71  103.44
  -3  -1  -4 5884.33  113.80
   1  -1   4   81.20    6.48
   1  -1   4   79.15    6.92
   1  -1   4   81.11    6.74
  -1   1  -4   72.42    6.84
  -1   1  -4   76.08    6.92
  -1   1  -4   78.92    6.20
   1  -1   4   74.19    5.45
  -3  -3  -2  311.44   14.57
  -3  -3  -2  303.33   14.52
   3   3   2  301.40   12.81
   3   3   2  295.41   15.90
  -3  -3  -2  308.83   12.91
  -3  -3  -2  320.75   12.64
   3   3   2  317.94   14.86
  -3  -3  -2  292.49   15.52
  -2   2  -3 1117.14   29.96
   2  -2   3 1038.49   29.77
  -2   2  -3 1155.27   30.14
   2  -2   3 1106.61   29.94
   2  -2   3 1121.34   29.18
  -2   2  -3 1143.31   30.10
  -2  -4  -2  164.02   11.06
   2   4   2  157.12   11.72
   2   4   2  166.01   10.29
  -2  -4  -2  174.21   10.26
  -2  -4  -2  173.67    9.95
  -2  -4  -2  175.01    9.60
  -2  -4  -2  175.17   10.32
  -2  -4  -2  174.78    9.96
   2   4   2  162.77   10.05
   2   4   2  161.75    9.97
  -3   2  -2  652.83   30.98
  -3   2  -2  713.62   22.33
   3  -2   2  706.59   22.30
   3  -2   2  743.20   22.10
  -3   2  -2  769.19   22.54
  -3   2  -2  716.51   26.44
   3  -2   2  628.41   33.90
   3   2   4  801.91   23.42
  -3  -2  -4  751.14   22.05
  -3  -2  -4  866.38   22.45
  -3  -2  -4  867.40   31.17
   3   2   4  838.34   23.26
  -3  -2  -4  866.23   23.28
  -3  -2  -4  731.29   25.05
   3   2   4  870.44   26.83
   3   2   4  861.45   24.36
   2   0  -3  300.11   13.49
   2   0  -3  294.44   13.47
  -2   0   3  301.58   12.11
  -2   0   3  309.47   13.47
   2   0  -3  295.74   13.15
  -2   0   3  296.80   14.21
   2   0  -3  299.04   11.67
  -2   0   3  297.78   11.54
   2   0  -3  295.06   13.60
   1   4   0  863.03   26.35
  -1  -4   0  921.98   26.00
  -1  -4   0  900.51   27.57
  -1  -4   0  939.23   27.96
   1   4   0  895.13   28.06
   1   4   0  903.24   28.12
   1   4   0  810.18   26.32
  -1  -4   0  912.14   26.87
  -1  -4   0  927.59   26.20
  -3  -3  -3 3905.74   71.76
  -3  -3  -3 3662.94   67.87
  -3  -3  -3 3905.23   73.34
  -3  -3  -3 3616.63   75.04
   3   3   3 3823.60   74.36
   3   3   3 3812.16   72.84
  -3  -3  -3 3741.23   77.65
  -2  -4  -3  932.64   27.84
  -2  -4  -3  920.56   29.92
   2   4   3  898.55   27.86
  -2  -4  -3  936.12   26.72
  -2  -4  -3  926.09   27.16
   2   4   3  938.90   27.30
  -2  -4  -3  922.91   26.71
  -2  -4  -3  919.51   25.91
  -2  -4  -3  952.77   26.46
   1   2   5 1391.30   30.91
  -1  -2  -5 1368.34   33.13
  -1  -2  -5 1365.26   30.66
  -1  -2  -5 1287.17   34.58
   1   2   5 1357.01   34.18
  -1  -4  -4 2442.44   53.62
  -1  -4  -4 2491.34   52.28
  -1  -4  -4 2352.95   51.74
   1   4   4 2356.35   53.02
  -1  -4  -4 2413.33   48.98
   1   4   4 2555.07   52.96
   1  -4  -3   85.01    6.62
  -1   4   3   87.04    7.43
   1  -4  -3   82.73    7.45
   1  -4  -3   87.16    7.04
  -1   4   3   85.23    7.09
   1  -4  -3   85.32    7.78
  -1   4   3   83.48    7.16
   1  -4  -3   80.27    6.80
   1  -4  -3   87.27    7.27
  -2   1  -4  459.20   16.52
   2  -1   4  430.25   16.47
  -2   1  -4  434.66   16.79
  -2   1  -4  412.19   15.38
   2  -1   4  419.06   14.31
   2  -1   4  423.52   15.63
   2  -1   4  408.74   15.88
   1   1   5   32.58    4.24
  -1  -1  -5   33.93    4.56
  -1  -1  -5   32.37    3.59
   1   1   5   30.55    4.09
  -1  -1  -5   31.04    4.02
  -1   3   4  934.64   27.91
   1  -3  -4  901.46   30.30
  -1   3   4 1025.82   26.56
  -1   3   4  966.57   27.80
  -1   3   4  932.31   26.22
   1  -3  -4  926.03   23.74
   1  -3  -4  948.45   26.23
   1  -3  -4  942.42   24.56
  -3   0  -4  215.35   10.92
   3   0   4  207.09   11.45
  -3   0  -4  205.33   10.31
   3   0   4  208.23    9.90
  -3   0  -4  217.73   10.88
  -3   0  -4  200.32   11.63
   3   0   4  214.35    9.82
   3   0   4  213.30   10.69
   2  -3   2  453.55   16.65
   2  -3   2  436.90   15.72
  -2   3  -2  446.50   16.89
  -2   3  -2  446.65   17.25
  -2   3  -2  481.90   19.18
   0   1  -4   87.24    6.57
   0   1  -4   78.48    7.32
   0   1  -4   82.54    7.09
   0  -1   4   84.24    6.62
   0  -1   4   87.41    7.62
   0   1  -4   82.25    6.25
   0  -1   4   82.59    5.78
   3   3   1  377.29   17.29
   3   3   1  421.94   16.10
  -3  -3  -1  420.99   15.14
  -3  -3  -1  406.00   17.14
   3   3   1  416.99   18.51
  -3  -3  -1  383.62   14.30
   3   3   1  435.16   16.00
  -3  -3  -1  425.77   14.98
   3  -1  -2  661.70   22.24
   3  -1  -2  695.25   19.65
  -3   1   2  723.90   21.97
   3  -1  -2  577.58   19.54
   3  -1  -2  698.34   20.99
  -3   1   2  699.82   23.32
   3  -1  -2  714.94   23.74
  -3   1   2  714.83   19.67
  -3   1   2  712.97   22.63
  -3   1   2  697.00   22.70
  -1   0   4   12.18    2.75
   1   0  -4    8.72    2.22
   1   0  -4   11.78    2.42
  -1   0   4   12.17    2.13
   1   0  -4   12.27    2.72
   1   0  -4   13.35    2.71
  -1   0   4   12.23    2.66
  -2  -4  -1  215.35   11.05
   2   4   1  201.47   11.34
  -2  -4  -1  203.52   11.08
   2   4   1  203.93   12.32
  -2  -4  -1  207.04   11.87
  -2  -4  -1  218.26   11.22
  -2  -4  -1  225.06   11.20
  -2  -4  -1  198.88   11.54
  -2  -2  -5  533.77   17.00
   2   2   5  530.24   16.24
  -2  -2  -5  524.01   16.25
  -2  -2  -5  539.73   19.17
   2   2   5  492.06   19.65
   2   2   5  510.15   18.40
  -2  -2  -5  545.48   18.82
  -2  -2  -5  549.65   19.12
   0  -4  -4  312.65   14.84
   0  -4  -4  318.09   14.57
   0  -4  -4  330.40   13.90
   0   4   4  326.31   14.93
   0  -4  -4  321.89   16.11
   0  -4  -4  313.24   14.41
   0   4   4  330.07   14.96
   0  -4  -4  332.69   13.27
   2   2  -2   90.68    7.34
   2   2  -2   95.43    6.85
  -2  -2   2   95.69    6.09
  -2  -2   2   91.43    7.78
   2   2  -2   94.52    7.53
   2   2  -2   90.86    6.88
   2   2  -2  100.28    7.55
  -2  -2   2   99.30    6.92
  -2  -2   2   78.26    6.65
   2  -3  -3    4.41    1.59
  -2   3   3    5.39    1.71
  -2   3   3    4.80    1.82
   2  -3  -3    4.35    1.83
  -2   3   3    4.82    1.54
  -2   3   3    4.63    1.70
   2  -3  -3    5.30    1.52
  -2   3   3    4.48    2.26
  -2  -1  -5  116.11   12.09
   2   1   5  135.63    7.18
   2   1   5  135.64    7.76
  -2  -1  -5  139.05    9.26
   2   1   5  139.02    8.97
  -2  -1  -5  133.78    7.51
  -2   4   1  347.54   16.13
   2  -4  -1  354.86   17.16
   2  -4  -1  328.12   16.59
   2  -4  -1  350.06   16.86
   2  -4  -1  345.06   14.55
   2  -4  -1  363.09   14.59
  -2   4   1  359.73   15.61
  -2   4   1  339.80   14.02
  -2   4   1  350.16   15.24
  -4   0  -1  763.72   27.23
   4   0   1  706.00   26.70
   4   0   1  719.74   22.55
   4   0   1  705.41   25.23
  -4   0  -1  693.82   25.96
  -4   0  -1  704.44   24.41
   4   0   1  780.27   22.48
   4   0   1  746.48   21.17
  -4   0  -1  765.05   20.44
  -4   0  -1  811.72   24.41
  -4   0  -2 1605.59   42.77
  -4   0  -2 1536.75   42.91
   4   0   2 1362.01   36.27
  -4   0  -2 1448.70   34.47
  -4   0  -2 1444.56   39.14
  -4   0  -2 1504.05   34.12
   4   0   2 1518.33   34.94
   4   0   2 1540.68   39.52
   4   0   2 1525.83   37.68
   2   3  -1  699.78   22.67
  -2  -3   1  668.88   19.44
  -2  -3   1  706.59   22.38
  -2  -3   1  728.81   22.34
   2   3  -1  703.35   21.87
   2   3  -1  727.18   23.23
   2   3  -1  685.66   22.74
   2   3  -1  715.59   24.27
   4   1   2  164.96    8.93
  -4  -1  -2  149.12   11.02
   4   1   2  159.68   16.76
   4   1   2  161.62    9.96
  -4  -1  -2  163.62   11.77
   4   1   2  163.29   13.12
  -4  -1  -2  160.64    8.07
   4   1   2  138.16   10.77
  -4  -1  -2  165.51    9.39
  -3   3   0  569.22   24.60
   3  -3   0  572.95   22.15
  -3   3   0  589.18   21.83
   3  -3   0  578.52   17.96
   3  -3   0  569.68   20.27
   3  -3   0  571.87   19.52
  -1  -3  -5  383.75   17.55
   1   3   5  388.78   14.29
  -1  -3  -5  389.52   13.48
  -1  -3  -5  387.86   15.33
  -1  -3  -5  359.40   15.40
   0   4  -1  287.40   14.05
   0  -4   1  294.48   12.95
   0   4  -1  281.85   13.87
   0  -4   1  325.95   14.30
   0  -4   1  288.25   13.38
   0  -4   1  283.43   13.14
   3   0  -2 1859.74   40.79
   3   0  -2 1839.02   38.22
  -3   0   2 1892.59   40.30
  -3   0   2 1813.40   44.96
   3   0  -2 1726.70   42.71
  -3   0   2 1780.30   42.67
  -3   0   2 1854.77   39.46
  -3   0   2 1918.63   44.01
   3   0  -2 1672.76   44.41
   3   0  -2 1830.92   44.24
   1  -4   1 1136.81   30.15
  -1   4  -1 1119.94   31.18
   1  -4   1 1134.03   29.73
   1  -4   1 1075.31   29.81
  -1   4  -1 1159.40   32.59
  -1   4  -1 1164.83   32.14
   1  -4   1 1120.71   29.69
  -3   2   2  607.55   18.41
  -3   2   2  561.58   20.03
   3  -2  -2  579.36   17.89
   3  -2  -2  600.05   22.44
   3  -2  -2  538.86   19.90
  -3   2   2  599.52   19.16
   3  -2  -2  600.75   19.09
  -3   2   2  481.05   29.94
   0   2   5  185.95   11.08
   0  -2  -5  180.16   10.60
   0   2   5  197.67    9.12
   0  -2  -5  181.12    8.70
   0  -2  -5  173.59   12.20
   2  -4   0  106.46    7.89
   2  -4   0  102.37    7.73
   2  -4   0  123.13    8.04
   2  -4   0  122.39    8.82
   2  -4   0  105.12    7.68
  -2   4   0  114.10    8.69
  -2   4   0  114.01    9.59
  -2   4   0  106.79    8.80
   2   4   4  660.82   24.57
  -2  -4  -4  728.95   23.06
   2   4   4  674.41   22.21
  -2  -4  -4  722.13   23.13
  -2  -4  -4  664.25   19.71
   2   4   4  688.90   21.23
  -2  -4  -4  696.38   21.07
  -2  -4  -4  698.71   25.75
   1   3  -2   17.52    3.09
  -1  -3   2   17.83    3.26
  -1  -3   2   17.00    2.67
  -1  -3   2   17.12    3.51
   1   3  -2   13.66    3.06
   1   3  -2   16.32    3.11
   1   3  -2   16.30    3.16
  -1  -3   2   17.54    3.16
  -1  -3   2   17.32    3.43
  -3  -3  -4 1486.51   34.63
  -3  -3  -4 1502.83   40.62
  -3  -3  -4 1454.61   34.82
   3   3   4 1475.56   35.10
   3   3   4 1492.83   36.93
  -3  -3  -4 1465.82   32.56
   3   3   4 1465.35   35.16
   1   2  -3  341.87   15.06
  -1  -2   3  364.78   15.29
  -1  -2   3  348.30   12.27
  -1  -2   3  320.47   20.43
   1   2  -3  331.02   14.18
   1   2  -3  329.97   13.52
   1   2  -3  338.54   14.16
  -1  -2   3  343.14   14.36
  -3   3   1  261.34   14.08
   3  -3  -1  273.47   13.38
   3  -3  -1  234.99   13.27
  -3   3   1  283.59   12.10
   3  -3  -1  272.20   11.29
   3  -3  -1  268.29   13.17
  -3   3   1  263.10   12.81
   3  -3  -1  260.79   14.27
  -4   1  -1   76.09    6.62
   4  -1   1   63.34    9.26
   4  -1   1   76.28    6.05
  -4   1  -1   76.33    7.68
  -4   1  -1   57.70   12.25
  -4   1  -1   71.96    7.49
  -4   1  -1   72.86    7.97
  -4   1  -1   75.73    5.62
   4  -1   1   71.36    7.95
   4  -1   1   72.53    5.50
   0   1   5  525.59   19.56
   0  -1  -5  500.14   20.32
   0   1   5  522.22   15.62
   0  -1  -5  497.96   15.81
   0  -1  -5  538.76   17.67
  -2  -3  -5 2423.19   50.70
   2   3   5 2478.94   54.76
   2   3   5 2656.18   52.41
  -2  -3  -5 2519.59   49.41
   2   3   5 2715.35   57.56
  -2  -3  -5 2511.52   50.67
  -2   4   2  657.09   21.07
   2  -4  -2  596.60   28.10
   2  -4  -2  651.98   19.40
   2  -4  -2  643.17   19.70
  -2   4   2  601.15   17.74
  -2   4   2  644.96   21.62
   2  -4  -2  644.95   22.75
   2  -4  -2  592.76   18.48
  -3   3  -1  719.59   25.63
   3  -3   1  742.20   21.13
  -3   3  -1  730.03   21.47
   3  -3   1  725.06   20.87
   3  -3   1  532.31   36.36
   3  -3   1  723.54   18.79
  -3   3  -1  746.46   19.77
  -3   3  -1  727.97   22.67
   4   1   3  527.63   21.25
  -4  -1  -3  573.17   17.98
   4   1   3  559.72   16.85
   4   1   3  557.00   19.98
  -4  -1  -3  596.42   20.44
  -4  -1  -3  541.69   21.47
  -4  -1  -3  564.13   15.64
   4   1   3  561.54   16.67
  -4  -1  -3  540.45   22.66
   4   1   3  521.22   15.08
   3   2  -1  271.86   11.81
  -3  -2   1  285.76   10.58
  -3  -2   1  249.76   12.18
   3   2  -1  275.45   12.34
   3   2  -1  275.04   12.07
   3   2  -1  284.03   13.69
  -3  -2   1  292.95   12.59
   3   2  -1  275.62   13.27
  -3  -2   1  270.65   12.89
  -2  -1   3  219.41   10.09
   2   1  -3  213.21   10.94
   2   1  -3  211.66   10.52
  -2  -1   3  216.15   10.91
   2   1  -3  217.21    9.83
  -2  -1   3  215.59    9.16
   2   1  -3  209.32   11.11
  -1   0  -5 1390.94   27.25
   1   0   5 1407.17   32.78
  -1   0  -5 1386.96   32.25
   1   0   5 1403.78   29.59
   1   0   5 1432.49   31.33
  -1   0  -5 1405.27   32.08
  -1   0  -5 1348.07   27.76
  -4   0   0   51.95    5.60
  -4   0   0   52.76    5.98
   4   0   0   50.42    4.62
  -4   0   0   53.14    5.56
   4   0   0   50.49    5.99
   4   0   0   51.15    4.70
   4   0   0   53.06    6.05
  -4   0   0   55.19    5.77
   0  -5  -2   23.01    3.60
   0  -5  -2   23.69    3.54
   0  -5  -2   21.79    3.79
   0  -5  -2   22.13    3.54
   0   5   2   18.73    3.53
   0   5   2   22.15    3.83
   0  -5  -2   21.13    3.44
   0   3   5 1082.26   26.14
   0  -3  -5 1081.43   28.53
   0   3   5 1117.37   28.84
   0  -3  -5 1137.64   26.42
   0  -3  -5 1076.57   22.82
  -4   1  -2  179.27   11.36
  -4   1  -2  167.32   15.89
  -4   1  -2  189.45   11.65
   4  -1   2  179.62   10.48
  -4   1  -2  184.31    8.79
   4  -1   2  184.40    9.69
   4  -1   2  170.18   11.40
   4  -1   2  181.67   11.73
   4  -1   2  149.94    8.22
  -4   0  -3  791.05   24.23
   4   0   3  733.06   23.48
   4   0   3  732.59   19.51
   4   0   3  756.22   19.42
  -4   0  -3  776.57   25.11
  -4   0  -3  743.75   18.72
   4   0   3  721.75   18.60
   4  -1   0   59.34    6.13
  -4   1   0   63.65    6.32
  -4   1   0   59.80    6.06
   4  -1   0   63.39    5.16
   4  -1   0   58.74    6.59
   4  -1   0   62.47    5.64
  -4   1   0   63.86    6.07
  -4   1   0   59.37    6.55
   4  -1   0   61.92    5.78
  -4  -2  -2   13.47    3.22
   4   2   2   13.44    3.14
  -4  -2  -2   14.33    2.56
  -4  -2  -2   16.21    2.48
   4   2   2   14.54    2.98
  -4  -2  -2   14.30    2.86
  -3   2  -3  451.05   16.77
  -3   2  -3  460.07   16.11
   3  -2   3  420.15   14.29
   3  -2   3  461.69   16.60
   3  -2   3  450.74   15.38
  -3   2  -3  454.88   15.41
   3  -2   3  414.67   15.24
  -3   2  -3  454.26   16.24
   2   0   5   51.84    5.43
   2   0   5   46.56    4.54
   2   0   5   53.31    4.43
  -2   0  -5   48.98    4.68
  -2   0  -5   49.69    4.83
  -2   0  -5   51.74    5.23
   1   5   2  201.19   11.58
  -1  -5  -2  212.18   10.96
  -1  -5  -2  207.69   11.02
   1   5   2  202.51   11.83
  -1  -5  -2  198.99   11.67
  -1  -5  -2  190.06   12.61
  -1  -5  -2  197.79   11.59
   0   5   1   57.13    6.17
   0  -5  -1   55.36    5.53
   0  -5  -1   67.15    5.92
   0  -5  -1   64.43    6.60
   0  -5  -1   66.42    6.06
   0  -5  -1   65.00    6.11
   0   5   1   56.70    6.45
   0   5   1   57.85    8.73
   3   3   0   74.39    7.37
   3   3   0   81.35    6.74
  -3  -3   0   78.74    5.63
   3   3   0   76.81    6.22
  -3  -3   0   76.54    7.03
  -3  -3   0   78.76    6.77
   3   3   0   79.78    7.39
  -3  -3   0   83.25    6.17
   4   2   3    0.43    0.87
  -4  -2  -3    0.87    0.89
  -4  -2  -3    0.63    1.08
   4   2   3   20.07    3.01
  -4  -2  -3    0.68    0.80
   4   2   3    0.59    0.81
  -4  -2  -3    0.63    0.96
   4   2   3    0.52    1.26
  -3   1  -4  148.37    8.61
  -3   1  -4  143.35    8.68
   3  -1   4  147.43    8.59
   3  -1   4  142.65    8.62
  -3   1  -4  137.74   10.39
   3  -1   4  134.44    9.48
  -3   1  -4  136.17   10.43
   3  -1   4  149.76    8.08
   1   5   3  193.07   10.80
  -1  -5  -3  187.16    9.90
  -1  -5  -3  194.63   10.16
  -1  -5  -3  180.82   11.08
  -1  -5  -3  195.00   10.45
  -1  -5  -3  193.66   11.05
   1   5   3  194.46   10.74
   0  -5  -3 2862.53   47.72
   0  -5  -3 2874.48   47.47
   0  -5  -3 2728.88   45.46
   0  -5  -3 2742.41   53.64
   0  -5  -3 2922.78   48.85
   0  -5  -3 2951.00   48.73
   0   5   3 2852.12   48.13
   1   4  -1  260.71   13.60
  -1  -4   1  235.36   11.58
   1   4  -1  252.97   12.22
  -1  -4   1  230.36   11.26
  -1  -4   1  259.24   12.18
  -1  -4   1  252.36   13.24
  -1  -4   1  261.31   11.69
   1   4  -1  249.82   12.27
   2   4   0  541.78   19.70
   2   4   0  509.42   18.56
   2   4   0  549.06   20.00
  -2  -4   0  519.97   17.11
  -2  -4   0  512.32   16.02
  -2  -4   0  566.54   17.63
   2   4   0  534.16   18.40
  -2  -4   0  543.37   18.34
   2  -4   1  142.36    8.77
   2  -4   1  139.29    8.68
  -2   4  -1  140.75   10.01
   2  -4   1  123.35    8.81
   2  -4   1  150.83    8.74
  -2   4  -1  138.06   10.71
  -2   4  -1  142.59    9.54
  -2   4  -1  137.17    9.11
   3   2   5  211.67    9.41
  -3  -2  -5  182.02   10.54
  -3  -2  -5  217.76    9.39
   3   2   5  224.49   11.62
   3   2   5  216.75   11.18
  -3  -2  -5  222.14    9.78
  -3  -1   2 2391.11   37.43
   3   1  -2 2362.00   43.28
  -3  -1   2 2157.83   42.65
  -3  -1   2 2328.30   41.77
   3   1  -2 2315.38   40.09
   3   1  -2 2279.03   39.61
  -3  -1   2 2393.33   37.97
  -3  -1   2 2347.77   41.69
   3   1  -2 2314.40   37.13
   1  -4  -4  182.30    9.17
   1  -4  -4  169.30    9.60
   1  -4  -4  166.28    8.71
  -1   4   4  168.69   10.32
  -1   4   4  178.75   10.66
  -1   4   4  181.89    9.43
   1  -4  -4  176.86   11.25
   1  -4  -4  175.26   10.50
  -1   3  -3  325.49   13.61
   1  -3   3  332.46   12.36
   1  -3   3  288.05   14.26
  -1   3  -3  332.56   13.54
  -1   3  -3  314.32   16.15
   1  -3   3  337.31   13.85
   1  -3   3  334.18   13.31
   4   1   0  178.50    9.30
   4   1   0  174.05    8.92
  -4  -1   0  179.72   10.30
   4   1   0  175.45    9.26
  -4  -1   0  174.58   10.67
  -4  -1   0  182.57   10.52
  -4  -1   0  179.63    9.63
  -4  -1   0  180.84   10.63
   4   1   0  154.77   10.94
  -3  -1  -5  653.69   18.70
   3   1   5  610.78   19.27
   3   1   5  583.09   18.13
  -3  -1  -5  612.85   22.03
   3   1   5  668.41   16.98
  -3  -1  -5  592.05   17.07
   3   1   5  595.73   16.60
  -3  -1  -5  570.58   17.74
  -1  -1   4    5.27    1.49
  -1  -1   4    5.05    1.92
   1   1  -4    5.13    1.83
  -1  -1   4    4.01    2.26
   1   1  -4    5.04    1.80
   1   1  -4    4.00    2.64
  -1  -1   4    5.00    1.68
  -3  -4  -3  262.00   11.94
  -3  -4  -3  251.96   12.97
   3   4   3  267.31   12.66
   3   4   3  257.90   11.98
  -3  -4  -3  266.46   11.91
   3   4   3  251.12   14.50
  -3  -4  -3  260.08   12.30
  -3  -4  -3  266.05   13.94
  -3  -4  -3  266.61   11.08
  -1   2  -4 1071.57   41.60
   1  -2   4 1261.34   28.65
   1  -2   4 1125.37   26.34
   1  -2   4 1277.66   24.99
   1  -2   4 1195.56   26.68
  -1   2  -4 1184.12   27.26
  -1   2  -4 1234.90   26.96
   3  -3  -2   13.16    2.65
  -3   3   2   21.38    3.22
   3  -3  -2   21.02    3.93
  -3   3   2   21.14    3.76
   3  -3  -2   22.51    4.11
   3  -3  -2   21.00    3.20
   3  -3  -2   21.06    2.92
  -3   3   2   19.52    3.71
  -3   3   2   12.75    7.79
   3  -3  -2   17.43    4.34
  -4  -2  -1 1112.56   28.14
   4   2   1 1099.84   24.37
  -4  -2  -1 1081.10   26.74
   4   2   1 1134.99   25.60
   4   2   1 1077.16   28.77
  -4  -2  -1 1113.71   29.28
   4   2   1 1063.02   48.79
  -4  -2  -1 1132.37   23.94
  -4  -2  -1 1136.35   27.47
  -1  -4  -5  220.22   10.09
  -1  -4  -5  223.96   10.82
   1   4   5  205.85   11.37
  -1  -4  -5  209.80   11.89
  -1  -4  -5  203.43   11.37
   1   4   5  218.23   10.19
   2  -2  -4  192.26   10.75
  -2   2   4  208.35    9.54
  -2   2   4  182.85   11.41
   2  -2  -4  195.71   10.49
   2  -2  -4  187.43   10.82
   2  -2  -4  197.22    9.77
  -2   2   4  196.15   12.80
  -2   2   4  183.61   12.04
   1  -5  -2   58.60    5.71
   1  -5  -2   56.37    6.68
  -1   5   2   58.11    5.86
   1  -5  -2   58.79    6.70
  -1   5   2   57.71    6.10
   1  -5  -2   61.61    6.02
   1  -5  -2   61.80    6.08
  -1   5   2   60.15    6.13
   1  -5  -2   57.03    5.57
   1  -5  -2   55.81    6.01
   0   0   5    4.74    1.99
   0   0   5    4.99    1.40
   0   0  -5    5.34    1.87
   0   0   5    5.23    1.79
   0   0  -5    4.58    1.43
   0   0  -5    5.12    1.63
  -3  -4  -2  638.01   18.75
  -3  -4  -2  623.16   18.56
  -3  -4  -2  618.66   18.99
   3   4   2  571.79   20.07
   3   4   2  561.45   21.60
  -3  -4  -2  589.07   18.51
  -3  -4  -2  594.99   20.38
  -3  -4  -2  589.48   20.36
   1  -5  -1  815.09   22.46
  -1   5   1  818.48   23.85
   1  -5  -1  790.58   23.87
  -1   5   1  825.82   23.92
   1  -5  -1  820.87   22.12
   1  -5  -1  795.11   22.76
   1  -5  -1  849.05   23.20
   1  -5  -1  810.58   22.04
  -1   5   1  809.89   26.08
  -2   1   4   68.30    6.56
   2  -1  -4   70.47    6.23
   2  -1  -4   71.70    5.32
  -2   1   4   72.09    5.36
   2  -1  -4   65.37    6.39
  -2   1   4   74.36    6.18
  -2   1   4   65.97    6.20
   2  -1  -4   65.33    6.70
   2  -1  -4   66.02    6.18
  -1  -5  -1  955.13   25.86
  -1  -5  -1  983.34   24.68
  -1  -5  -1  925.17   24.92
  -1  -5  -1  952.86   24.96
   1   5   1  925.92   25.87
  -1  -5  -1  983.32   24.22
   3  -3   2   55.55    5.00
   3  -3   2   63.02    5.76
  -3   3  -2   60.95    5.56
  -3   3  -2   61.07    5.92
  -3   3  -2   62.80    6.34
  -3   3  -2   58.93    7.19
   3  -3   2   64.15    6.02
   3  -3   2   62.73    5.95
  -3   3  -2   64.04    6.07
   4  -2   1  829.64   20.05
   4  -2   1  835.40   21.85
   4  -2   1  806.65   27.35
  -4   2  -1  830.43   24.86
   4  -2   1  722.37   27.45
  -4   2  -1  761.60   31.12
  -4   2  -1  831.34   20.23
  -2   4   3 1678.04   32.74
  -2   4   3 1593.30   37.80
   2  -4  -3 1626.18   34.31
   2  -4  -3 1679.41   30.61
   2  -4  -3 1519.73   31.32
   2  -4  -3 1351.06   42.78
   2  -4  -3 1663.00   36.50
  -2   4   3 1718.02   35.93
  -2   4   3 1717.84   35.77
   0   3  -3  664.90   19.16
   0  -3   3  671.46   18.15
   0  -3   3  685.92   20.39
   0  -3   3  678.86   19.52
  -4  -1  -4  363.22   14.61
   4   1   4  368.36   12.28
  -4  -1  -4  359.55   14.93
   4   1   4  373.32   12.94
   4   1   4  351.08   14.76
  -4  -1  -4  381.31   12.78
  -4  -1  -4  359.58   18.33
   4   1   4  353.63   13.90
  -2   2  -4   24.14    3.55
  -2   2  -4   16.82    3.04
  -2   2  -4   23.52    3.81
   2  -2   4   21.72    3.60
   2  -2   4   25.09    3.73
   2  -2   4   22.79    3.51
   4  -2   0   42.86    4.18
   4  -2   0   43.73    5.90
   4  -2   0   41.50    5.13
   4  -2   0   42.21    4.93
  -4   2   0   42.54    5.56
  -4   2   0   30.91   10.05
  -4   2   0   46.56    5.24
   4  -2   0   39.49    4.83
  -4   1  -3 1864.32   38.10
  -4   1  -3 1619.16   48.60
   4  -1   3 1715.23   36.14
   4  -1   3 1771.36   32.41
  -4   1  -3 1884.05   35.57
  -4   1  -3 1791.91   32.79
  -4   1  -3 1839.96   41.00
   4  -1   3 1853.00   37.94
  -2  -4  -5  125.06    7.46
   2   4   5  113.65    8.75
  -2  -4  -5  120.17    8.28
  -2  -4  -5  122.01    8.13
   2   4   5  113.06    8.06
  -2  -4  -5  118.58    7.78
   2   4   5  122.67    7.79
  -2   3  -3   57.38    5.71
  -2   3  -3   57.56    5.61
  -2   3  -3   53.39    5.41
   2  -3   3   56.69    5.28
   2  -3   3   50.93    5.54
   2  -3   3   58.87    5.73
   3   3   5 1178.43   25.24
  -3  -3  -5  965.89   24.61
  -3  -3  -5 1178.47   31.76
   3   3   5 1134.20   26.51
  -3  -3  -5 1144.89   23.18
  -3  -3  -5 1170.80   23.76
   3   3   5 1166.23   27.81
  -1   2   5  675.30   17.21
  -1   2   5  683.89   22.19
  -1   2   5  716.57   21.93
   1  -2  -5  625.02   20.72
   1  -2  -5  461.93   33.07
  -1   2   5  667.48   20.64
   1  -2  -5  640.57   20.59
   1  -2  -5  667.18   17.48
   1  -2  -5  678.00   19.55
  -1  -5  -4  240.58   13.69
  -1  -5  -4  240.29   12.38
   1   5   4  238.33   12.36
  -1  -5  -4  254.66   11.88
  -1  -5  -4  210.80   12.91
   1   5   4  239.58   12.10
  -1  -5  -4  237.84   12.18
  -1  -5  -4  232.91   11.36
  -4  -2  -4   35.90    4.56
  -4  -2  -4   67.91    5.07
  -4  -2  -4   67.21    6.27
   4   2   4   65.41    5.66
   4   2   4   68.00    5.59
  -4  -2  -4   67.46    5.70
   4   2   4   64.74    5.44
   4   2   4   65.05    6.13
  -4  -2  -4   66.77    8.00
   0  -4  -5   29.63    4.12
   0   4   5   32.80    4.53
   0  -4  -5   31.48    4.46
   0  -4  -5   29.58    3.90
   0   4   5   32.03    4.25
   0  -4  -5   30.58    4.70
   0  -4  -5   32.15    3.58
  -4   1   1 1530.78   34.55
   4  -1  -1 1532.29   33.59
   4  -1  -1 1499.00   35.73
  -4   1   1 1565.34   29.01
   4  -1  -1 1416.41   35.47
  -4   1   1 1568.97   33.55
   4  -1  -1 1498.32   28.66
   4  -1  -1 1481.37   30.32
  -4   1   1 1538.13   32.34
  -3  -4  -4   70.81    5.34
  -3  -4  -4   73.48    6.22
  -3  -4  -4   69.00    7.55
   3   4   4   68.62    6.74
  -3  -4  -4   71.65    5.53
   3   4   4   73.25    6.60
  -3  -4  -4   74.97    6.30
  -3  -4  -4   73.50    7.40
   0  -2   4   92.59    6.90
   0  -2   4   98.52    7.71
   0  -2   4   90.93    6.34
   0  -5   0  539.24   18.18
   0   5   0  499.58   20.62
   0  -5   0  518.33   18.25
   0  -5   0  514.37   17.19
   0   5   0  530.93   18.84
   0  -5   0  525.15   18.35
  -3   1   3  422.08   15.32
   3  -1  -3  417.37   14.30
   3  -1  -3  407.52   15.11
  -3   1   3  387.75   14.67
   3  -1  -3  425.14   15.33
   3  -1  -3  427.38   13.70
  -3   1   3  443.52   14.38
   3  -1  -3  409.89   16.42
  -3   1   3  439.01   13.61
  -3   1   3  416.13   15.71
   1  -4   210510.62  168.19
  -1   4  -210265.59  122.36
  -1   4  -210615.60  167.01
   1  -4   210316.51  118.77
  -1   4  -210805.03  171.47
   4   0  -1  149.33    7.95
   4   0  -1  147.23   10.74
   4   0  -1  153.97    8.59
   4   0  -1  146.62    8.70
  -4   0   1  156.75    9.88
  -4   0   1  156.20   10.06
  -4   0   1  155.09    9.24
  -4   0   1  162.40    8.27
  -4   0   1  152.20    9.75
  -2  -5  -3  176.39   10.49
  -2  -5  -3  176.61    9.92
   2   5   3  170.40   10.56
  -2  -5  -3  161.34   11.23
  -2  -5  -3  158.37   12.97
  -2  -5  -3  165.90   11.52
  -2  -5  -3  179.99    9.95
  -2  -5  -3  166.00   10.90
   1  -5  -3  271.73   12.15
  -1   5   3  276.41   13.10
   1  -5  -3  261.26   12.86
  -1   5   3  265.33   13.02
   1  -5  -3  254.10   12.05
   1  -5  -3  263.81   12.66
   1  -5  -3  263.84   13.55
   1  -5  -3  266.51   14.44
   1  -5  -3  263.10   13.01
  -2   3   4  273.95   11.96
   2  -3  -4  238.76   15.33
   2  -3  -4  262.04   11.29
   2  -3  -4  247.84   11.79
  -2   3   4  262.44   12.83
   2  -3  -4  247.67   12.06
  -2   3   4  203.89   19.26
  -2   3   4  267.10   11.49
  -2   3   4  266.96   13.06
  -3   0  -5  146.11    9.24
   3   0   5  153.48    7.90
  -3   0  -5  154.42    8.78
  -3   0  -5  151.47    9.95
   3   0   5  151.89    9.34
   3   0   5  145.02    8.60
  -3   0  -5  148.11    9.17
   3   0   5  152.04    8.38
   0  -5  -4  707.19   21.24
   0  -5  -4  723.05   21.83
   0  -5  -4  704.61   25.51
   0  -5  -4  706.23   21.88
   0  -5  -4  706.72   22.09
   0  -5  -4  754.43   23.17
   0   5   4  669.58   23.13
   0   5   4  724.66   22.69
  -3   2   3  800.26   39.50
  -3   2   3 1084.95   31.15
  -3   2   3 1048.53   28.15
   3  -2  -3 1091.63   25.49
  -3   2   3 1105.03   26.52
   3  -2  -3  871.00   30.98
   3  -2  -3 1037.97   25.26
   3  -2  -3 1013.16   27.44
   3  -2  -3 1039.34   29.39
   1  -1  -5  761.10   23.49
  -1   1   5  751.65   21.25
  -1   1   5  768.10   22.98
   1  -1  -5  775.59   22.65
  -1   1   5  804.01   20.36
  -1   1   5  778.44   24.39
   1  -1  -5  752.86   22.11
   1  -1  -5  702.76   25.23
  -2  -5  -2  817.04   24.55
  -2  -5  -2  827.07   25.09
  -2  -5  -2  877.54   24.63
  -2  -5  -2  863.39   24.51
   2   5   2  768.75   27.27
  -2  -5  -2  867.69   25.31
  -2  -5  -2  859.93   26.65
   2   5   2  829.09   25.11
   4   0   4  172.39    9.78
  -4   0  -4  185.44   13.45
  -4   0  -4  189.56   10.36
   4   0   4  154.35    8.66
   4   0   4  184.86    8.99
  -4   0  -4  179.64   10.72
  -4   0  -4  202.14   11.39
   4   0   4  197.82   11.51
  -4   0  -4  194.52   10.11
   4  -2   2   97.77    6.61
   4  -2   2  100.43    8.11
  -4   2  -2  104.40    7.93
   4  -2   2   96.52    7.99
  -4   2  -2   83.97   13.13
  -4   2  -2   99.34    8.19
   4  -2   2  104.96    7.22
   0   4  -2 5424.87  158.09
   0  -4   2 5182.47   89.59
   0  -4   2 5430.25  157.07
   0  -4   2 4950.33   87.72
  -1   5   0  435.05   17.48
   1  -5   0  435.96   16.30
   1  -5   0  462.68   18.40
  -1   5   0  439.60   17.43
  -1   5   0  419.44   20.36
   1  -5   0  424.46   16.81
   1  -5   0  423.36   17.32
   3   4   1 2181.82   51.14
  -3  -4  -1 2111.36   42.83
  -3  -4  -1 2114.49   46.70
  -3  -4  -1 2176.13   45.24
   3   4   1 2116.03   46.93
  -3  -4  -1 2201.61   48.22
   3   4   1 2147.81   45.86
  -4  -3  -3   32.59    3.86
   4   3   3   33.97    4.46
  -4  -3  -3   33.99    3.63
  -4  -3  -3   33.06    4.28
   4   3   3   30.46    4.99
   4   3   3   31.25    4.14
  -4  -3  -3   30.57    4.82
  -1   3   5  733.70   23.45
   1  -3  -5  717.87   21.06
  -1   3   5  759.06   23.25
   1  -3  -5  663.36   20.89
   1  -3  -5  632.01   22.85
   1  -3  -5  675.58   22.03
   1  -3  -5  704.89   19.66
  -1   3   5  665.30   23.86
  -2   0   4   58.16    5.47
  -2   0   4   57.31    4.53
   2   0  -4   34.61    8.16
   2   0  -4   55.80    5.68
   2   0  -4   55.96    4.63
  -2   0   4   52.13    5.42
  -2   0   4   47.19    6.31
   2   0  -4   51.02    5.10
  -1   1  -5  364.30   14.64
  -1   1  -5  416.13   17.98
   1  -1   5  447.50   17.02
  -1   1  -5  457.91   15.83
   1  -1   5  459.35   17.12
   1  -1   5  441.01   16.29
  -4  -3  -2  315.62   14.98
   4   3   2  322.52   13.14
   4   3   2  299.12   15.62
  -4  -3  -2  305.89   15.01
  -4  -3  -2  324.71   12.83
  -4  -3  -2  327.90   13.93
  -4  -3  -2  312.77   12.11
  -2  -3   2    8.70    2.31
   2   3  -2    8.45    2.31
  -2  -3   2    8.42    2.23
   2   3  -2    9.15    2.35
  -2  -3   2    8.86    2.27
   2   3  -2    7.81    2.16
  -2  -3   2    8.32    1.82
   2   3  -2    8.13    2.15
  -3   4   0  392.74   15.59
   3  -4   0  391.60   18.04
   3  -4   0  392.26   15.92
  -3   4   0  398.88   19.39
   3  -4   0  322.42   13.72
  -3   4   0  406.01   16.90
   3  -4   0  267.07   31.61
   3  -4   0  311.65   37.67
   3  -4   0  402.98   14.68
   2  -1   5   61.60    7.39
  -2   1  -5   58.89    5.45
   2  -1   5   65.20    5.01
   2  -1   5   65.10    6.01
  -2   1  -5   67.16    5.86
  -2   1  -5   62.13    5.84
   3  -4  -1   11.41    2.81
   3  -4  -1   11.24    2.63
   3  -4  -1   13.43    2.40
  -3   4   1   12.67    2.61
  -3   4   1   11.69    2.80
   3  -4  -1   13.52    3.33
   3  -4  -1   10.03    3.04
   4  -2  -1  332.29   13.80
   4  -2  -1  328.49   12.44
  -4   2   1  185.37   29.66
  -4   2   1  338.13   12.56
  -4   2   1  341.01   14.67
   4  -2  -1  325.91   15.10
  -4   2   1  323.45   16.62
   4  -2  -1  313.43   15.53
  -1  -2  -6  318.49   14.36
  -1  -2  -6  321.83   11.86
   1   2   6  321.71   11.68
   1   2   6  296.77   13.37
  -4  -2   0    0.88    1.11
   4   2   0    1.03    0.85
   4   2   0    1.04    1.00
  -4  -2   0    0.94    0.84
   4   2   0    0.84    0.85
  -4  -2   0    1.27    1.09
   4   2   0    1.59    1.71
  -4  -2   0    0.95    1.17
  -4  -2   0    1.38    1.19
   2   5   4  102.83    8.11
  -2  -5  -4  110.50    8.35
  -2  -5  -4   99.31    8.92
  -2  -5  -4  103.46    7.39
  -2  -5  -4  105.26    7.47
  -3   0   3  642.95   20.23
  -3   0   3  615.75   20.99
   3   0  -3  623.51   19.78
   3   0  -3  635.03   19.20
   3   0  -3  583.16   20.64
  -3   0   3  621.43   20.25
  -3   0   3  651.45   18.68
   3   0  -3  629.94   20.26
  -3   0   3  639.90   18.56
   2   2   6   21.03    7.03
   2   2   6   29.27    3.29
  -2  -2  -6   24.97    5.23
   2   2   6   25.99    3.78
  -2  -2  -6   28.95    4.50
  -2  -2  -6   29.10    3.33
  -2  -2  -6   26.98    4.16
   2   2  -3    4.51    1.51
   2   2  -3    4.59    1.59
  -2  -2   3    5.04    1.47
   2   2  -3    4.56    1.72
  -2  -2   3    5.16    1.68
  -2  -2   3    4.56    1.82
   2   2  -3    4.33    1.83
  -1  -5   0  430.21   16.29
   1   5   0  421.09   17.76
  -1  -5   0  432.05   17.14
   1   5   0  395.87   16.79
  -1  -5   0  442.70   17.37
   1   5   0  428.35   16.94
  -1  -5   0  412.80   16.38
   2  -4   2  623.94   20.80
  -2   4  -2  641.27   21.95
   2  -4   2  590.12   20.72
  -2   4  -2  648.22   20.88
  -2   4  -2  726.10   23.88
  -1  -3  -6   42.32    4.02
  -1  -3  -6   37.42    4.73
   1   3   6   36.31    3.80
  -4  -1   1  470.07   16.70
   4   1  -1  489.88   16.65
  -4  -1   1  477.20   19.05
  -4  -1   1  490.80   18.58
   4   1  -1  485.42   15.68
   4   1  -1  468.05   16.12
  -4  -1   1  470.42   17.38
   4   1  -1  473.40   18.79
   3   3  -1   23.01    3.93
   3   3  -1   23.02    3.83
   3   3  -1   23.72    3.61
   3   3  -1   21.51    3.87
  -3  -3   1   23.77    3.58
  -3  -3   1   23.40    4.24
  -3  -3   1   24.10    3.54
   2   3   6   90.12    7.16
  -2  -3  -6   89.20    7.06
  -2  -3  -6   85.52    5.89
  -2  -3  -6   86.42    6.79
   2   3   6   67.94   12.87
  -2  -3  -6   83.13    7.14
   2   3   6   88.24    6.01
  -2   5   1   52.58    6.51
  -2   5   1   54.92    5.93
   2  -5  -1   51.54    5.89
   2  -5  -1   55.48    6.10
   2  -5  -1   58.35    5.42
   2  -5  -1   52.28    6.15
  -2   5   1   54.13    5.72
  -2  -5  -1   19.92    3.26
   2   5   1   19.21    3.69
  -2  -5  -1   20.21    3.62
  -2  -5  -1   18.88    4.14
  -2  -5  -1   21.14    3.25
   2   5   1   19.38    3.81
   3   2  -2  102.44    7.35
  -3  -2   2   99.78    7.38
  -3  -2   2  104.70    7.70
   3   2  -2  100.49    7.38
   3   2  -2  105.07    7.60
   3   2  -2  102.82    8.06
  -3  -2   2  105.43    7.12
  -3  -2   2  103.60    7.62
  -3  -2   2  101.45    6.21
  -2  -4   1  663.41   19.02
   2   4  -1  674.87   23.04
   2   4  -1  682.75   21.68
  -2  -4   1  703.28   21.58
   2   4  -1  683.26   22.65
  -2  -4   1  657.65   21.16
  -1  -1  -6    4.84    1.79
   1   1   6    5.88    1.89
  -1  -1  -6    5.37    1.54
   1   1   6    4.85    1.93
  -3   3   3  290.02   16.04
   3  -3  -3  296.96   13.97
  -3   3   3  313.09   14.35
   3  -3  -3  286.32   15.67
  -3   3   3  312.24   12.85
  -3   3   3  305.65   13.95
   3  -3  -3  299.17   12.81
   3  -3  -3  310.86   12.05
  -3   3   3  322.61   12.59
  -2  -1  -6  468.23   17.64
  -2  -1  -6  496.12   15.85
   2   1   6  491.30   14.89
   2   1   6  493.87   17.93
   2   1   6  485.22   16.28
  -2  -1  -6  494.44   18.28
   1   3  -3   80.29    6.71
  -1  -3   3   78.36    5.48
  -1  -3   3   81.15    6.67
  -1  -3   3   87.43    7.27
   1   3  -3   82.96    6.96
   1   3  -3   81.54    7.11
  -3   2  -4    0.87    1.10
  -3   2  -4    0.94    1.11
   3  -2   4    1.11    0.95
  -3   2  -4    1.26    1.08
   3  -2   4    0.87    1.03
  -3   2  -4    0.62    1.12
   3  -2   4    1.28    1.12
   3  -2   4    1.17    0.93
   4   3   1    0.52    0.83
  -4  -3  -1    0.13    0.58
  -4  -3  -1    0.08    0.92
   4   3   1    0.58    0.88
  -4  -3  -1   -0.04    0.91
   4   3   1    0.12    1.10
  -4  -3  -1    0.36    0.88
   4   3   1    0.19    0.84
  -4  -3  -1    0.01    0.67
  -2   5   2   36.40    4.87
  -2   5   2   36.81    4.81
   2  -5  -2   36.18    4.35
   2  -5  -2   35.85    5.05
   2  -5  -2   36.00    5.36
   2  -5  -2   33.32    5.33
   2  -5  -2   35.69    4.36
   0  -1   5   15.07    3.57
   0  -1   5   14.23    2.65
   0   1  -5   12.63    2.70
   0   1  -5   15.03    3.18
   0   1  -5   14.22    2.52
  -3   4  -1    8.07    2.27
  -3   4  -1    7.11    2.43
   3  -4   1    7.58    1.99
   3  -4   1   11.28    2.55
   3  -4   1    6.74    2.96
  -3   4  -1    8.29    2.33
  -3   4  -1    7.13    2.14
   1   0  -5  595.11   21.15
   1   0  -5  574.89   20.90
  -1   0   5  645.56   21.69
  -1   0   5  608.88   23.02
   3   4   5  284.49   13.42
   3   4   5  293.63   12.90
   3   4   5  257.29   16.06
  -3  -4  -5  285.94   11.24
  -3  -4  -5  265.78   11.02
  -3  -4  -5  302.81   13.54
  -3  -4  -5  269.70   18.86
  -3   4   2   46.79    5.58
   3  -4  -2   48.20    6.40
  -3   4   2   46.21    5.23
   3  -4  -2   45.62    5.24
   3  -4  -2   30.40    8.11
   3  -4  -2   47.79    4.41
  -3   4   2   47.09    5.75
  -3   4   2   48.85    4.77
  -3   3  -3    4.04    1.64
  -3   3  -3    3.82    1.99
   3  -3   3    3.84    1.75
   3  -3   3    3.73    1.39
  -3   3  -3    4.07    1.63
  -3   3  -3    3.98    1.85
   3  -3   3    4.05    1.45
   1  -5  -4  428.45   15.32
  -1   5   4  441.33   18.13
   1  -5  -4  439.56   18.25
  -1   5   4  459.52   17.66
   1  -5  -4  461.11   16.11
   1  -5  -4  434.01   18.05
  -4   3   0  113.71    9.72
   4  -3   0  126.17    7.40
   4  -3   0  120.15    8.55
   4  -3   0  112.66    9.36
  -1  -5  -5  148.88    9.38
   1   5   5  151.16    9.69
   1   5   5  142.32    8.85
  -1  -5  -5  149.80    8.33
  -1  -5  -5  147.78    9.32
   1   5   5  140.76    9.22
   4  -1   4  586.87   19.16
   4  -1   4  573.19   17.60
  -4   1  -4  616.92   20.02
  -4   1  -4  582.09   19.04
   4  -1   4  600.73   20.78
  -4   1  -4  602.59   20.47
  -4   1  -4  582.81   23.16
   4  -1   4  588.39   18.28
  -4   1  -4  603.51   19.43
   1   4  -2  938.28   29.07
  -1  -4   2 1016.61   27.18
   1   4  -2  950.78   27.69
  -1  -4   2  986.53   25.26
   1   4  -2  917.56   26.81
  -1  -4   2  935.68   27.36
  -1  -4   2  883.90   29.61
  -4   2  -3   50.99    9.30
   4  -2   3   65.26    6.36
  -4   2  -3   73.35    7.04
   4  -2   3   69.67    5.85
   4  -2   3   69.91    6.70
  -4   2  -3   72.56    6.52
  -2   5   0  212.74   11.46
   2  -5   0  216.59   10.98
  -2   5   0  218.50   12.24
   2  -5   0  198.27   10.95
   2  -5   0  214.12   10.70
  -2   5   0  211.16   13.77
   2  -5   0  221.77   11.64
   2  -4  -4  508.88   20.73
  -2   4   4  478.51   20.29
  -2   4   4  502.00   17.42
   2  -4  -4  485.71   16.64
   2  -4  -4  490.38   18.60
  -2   4   4  505.48   18.82
  -2   4   4  536.52   18.96
   1  -4  -5  472.04   15.87
   1  -4  -5  478.37   17.35
  -1   4   5  488.40   18.10
   1  -4  -5  439.07   17.27
   1  -4  -5  486.27   16.12
  -1   4   5  501.98   18.82
   4   2   5   66.71    6.04
  -4  -2  -5   67.14    5.90
   4   2   5   66.27    6.35
  -4  -2  -5   69.21    5.46
  -4  -2  -5   67.08    7.43
   4   2   5   64.27    5.18
  -4  -2  -5   64.07    6.54
   0  -2  -6  236.62   12.23
   0  -2  -6  237.43   10.03
   0   2   6  239.67   12.70
  -4  -1  -5  984.07   25.97
  -4  -1  -5  987.34   27.72
  -4  -1  -5  947.60   32.64
  -4  -1  -5  971.71   25.52
   4   1   5  973.83   25.07
   4   1   5  986.49   24.54
   4   1   5  863.52   24.45
  -4  -1  -5  908.06   22.97
   4   1   5  830.72   25.29
   4  -3   1  366.21   17.75
  -4   3  -1  383.82   18.25
  -4   3  -1  405.66   16.82
   4  -3   1  402.44   16.51
  -4   3  -1  398.53   19.48
   4  -3   1  402.14   14.32
  -1  -2   4  127.27    8.09
   1   2  -4  126.83    8.14
   1   2  -4  123.11    8.43
  -1  -2   4   74.44    6.45
   1   2  -4  114.36    8.31
  -1  -2   4  108.46   11.34
  -3   1  -5 1787.02   39.55
   3  -1   5 1612.69   35.93
   3  -1   5 1663.70   35.88
  -3   1  -5 1714.20   38.09
   3  -1   5 1530.80   38.27
   3  -1   5 1629.92   36.34
  -3   1  -5 1759.10   39.04
  -3   1  -5 1613.09   37.66
  -3  -2  -6  857.68   25.00
   3   2   6  802.20   23.60
   3   2   6  875.78   23.05
   3   2   6  874.67   25.41
  -3  -2  -6  887.49   22.48
  -3  -2  -6  902.25   23.66
  -1   5  -1  251.71   12.91
  -1   5  -1  270.13   13.54
  -1   5  -1  249.92   12.88
   1  -5   1  257.54   12.26
   1  -5   1  246.93   13.33
   0  -3  -6  182.37    8.61
   0   3   6  193.65   11.06
   0  -3  -6  178.99   10.88
   0   3   6  182.28   10.57
   4  -1  -2  590.28   22.79
  -4   1   2  621.47   24.38
   4  -1  -2  581.20   22.26
   4  -1  -2  585.74   24.97
  -4   1   2  598.55   22.15
  -4   1   2  583.80   24.50
  -4   1   2  592.32   24.45
   0   5  -1   37.48    5.24
   0  -5   1   35.22    4.63
   0   5  -1   35.99    4.92
   0  -5   1   35.94    4.89
  -3  -4   0  129.88    9.39
  -3  -4   0  131.27    8.30
   3   4   0  129.73    9.64
   3   4   0  138.57    9.67
  -3  -4   0  138.25    9.57
   3   4   0  132.31   10.23
   3   4   0  132.13    9.11
  -3  -4   0  132.29    8.55
  -1  -4  -6  132.34   12.18
   1   4   6  152.09   10.39
  -1  -4  -6  160.51    8.98
  -1  -4  -6  145.39   12.63
  -2  -5  -5  181.99   11.80
  -2  -5  -5  179.56   10.27
   2   5   5  180.01   11.53
  -2  -5  -5  168.78   10.27
  -2  -1   4  174.77   10.66
   2   1  -4  173.22   10.81
  -2  -1   4  160.83   11.80
   2   1  -4  184.00    9.97
  -2  -1   4  165.56   11.30
   2   1  -4  132.86   12.47
   0  -5  -5   87.64    7.21
   0  -5  -5   91.67    6.87
   0   5   5   90.40    7.59
   0   5   5   86.75    7.63
   0  -5  -5   78.92    7.15
   0  -5  -5   85.03    7.38
   0  -5  -5   83.30    7.50
  -4   3   1  615.87   25.07
  -4   3   1  601.16   26.36
   4  -3  -1  614.03   25.47
   4  -3  -1  622.40   25.92
   4  -3  -1  602.64   22.70
  -3  -1   3  374.38   15.96
   3   1  -3  366.01   16.11
  -3  -1   3  357.74   17.09
   3   1  -3  375.79   17.05
  -3  -1   3  377.34   17.38
  -3  -1   3  379.83   16.08
   3   1  -3  349.04   17.11
  -5   0  -2  520.75   25.23
   5   0   2  468.69   22.04
  -5   0  -2  527.76   22.01
   5   0   2  474.68   19.35
   5   0   2  482.85   21.41
   5   0   2  496.64   22.72
   0  -1  -6  981.83   33.34
   0   1   6  996.73   36.99
   0  -1  -6  977.98   36.64
  -3  -5  -3  165.07   10.28
  -3  -5  -3  160.70   10.65
   3   5   3  159.93   10.77
   3   5   3  164.28   10.68
   3   5   3  148.94   12.32
  -3  -5  -3  151.93   10.73
  -3  -5  -3  164.88    9.85
   2   4   6    0.53    1.01
   2   4   6    0.47    0.85
  -2  -4  -6    0.40    0.68
   2   4   6    0.52    0.82
  -2  -4  -6    0.47    0.69
   2  -5  -3   78.01    6.29
   2  -5  -3   79.65    6.78
   2  -5  -3   76.93    8.67
  -2   5   3   77.29    7.24
   2  -5  -3   75.32    8.98
  -2   5   3   79.09    8.30
   3   1   6  196.75   10.49
  -3  -1  -6  185.78   10.56
   3   1   6  184.76   11.25
  -3  -1  -6  183.08   11.39
   3   1   6  190.48    9.91
  -3  -1  -6  173.51   10.36
   4  -2  -2    0.67    0.82
  -4   2   2    1.24    1.01
  -4   2   2    0.86    1.11
   4  -2  -2    0.74    1.08
   4  -2  -2    1.26    0.96
  -4   2   2    0.78    1.01
   3   3   6  551.48   23.62
  -3  -3  -6  522.41   21.59
   3   3   6  461.10   20.71
  -3  -3  -6  560.34   21.29
  -3  -3  -6  509.94   21.63
   3   3   6  552.85   21.44
  -5  -1  -2   13.26    3.33
   5   1   2   12.28    2.73
   5   1   2   14.92    4.16
  -5  -1  -2   14.44    3.43
  -5  -1  -2   13.69    2.92
   5   1   2   12.28    2.40
  -5  -1  -2   13.84    2.66
  -4   0   2   32.76    3.99
   4   0  -2   31.14    4.07
   4   0  -2   32.32    4.06
  -4   0   2   33.22    4.44
  -4   0   2   31.72    3.64
  -4   0   2   33.41    4.48
   4   0  -2   33.48    3.74
   4   0  -2   32.47    4.93
  -4   0   2   32.31    4.41
  -4  -3  -5   11.20    2.16
   4   3   5   11.07    2.41
  -4  -3  -5   11.67    2.26
   4   3   5   11.28    2.39
   4   3   5   11.25    2.57
  -4  -3  -5   10.69    3.21
  -4  -3  -5   12.39    2.45
   0   6   2   12.07    2.77
   0  -6  -2   13.06    2.76
   0   6   2   12.08    2.93
   0  -6  -2   14.73    3.24
   0  -6  -2   12.93    2.77
  -2   0  -6  238.46   13.96
  -2   0  -6  251.62   12.53
   2   0   6  246.22   13.53
   2   0   6  219.09   13.03
  -2   0  -6  225.20   13.16
   2   0   6  228.01   11.83
  -5   0  -1    4.29    1.77
   5   0   1    4.29    1.64
  -5   0  -1    4.28    1.87
  -5   0  -1    4.66    1.82
   5   0   1    4.46    1.83
   5   0   1    5.85    1.80
  -5   0  -1    4.85    1.74
  -1   3  -4  988.48   35.89
  -1   3  -4  974.49   40.30
   1  -3   4  937.95   34.59
  -1   3  -4  857.63   48.26
   1  -3   4  977.94   34.37
  -1   0  -6 1133.00   37.73
   1   0   6  899.81   42.92
   1   0   6 1160.58   40.96
  -1   0  -6 1039.75   40.81
  -1   0  -6 1131.98   40.18
   1   0   6 1145.25   39.76
   4   4   3   93.45    7.59
   4   4   3   82.38    8.35
  -4  -4  -3   87.76    7.53
  -4  -4  -3   86.43    7.89
  -4  -4  -3   88.24    6.63
   4   4   3   90.93    7.63
  -4  -4  -3   87.98    8.17
  -5  -1  -3    7.41    2.04
   5   1   3    2.13    1.28
  -5  -1  -3    2.14    1.47
  -5  -1  -3    2.14    1.46
   5   1   3    2.40    1.18
  -5  -1  -3    1.70    1.49
   4   0   5    3.29    1.27
  -4   0  -5    3.13    1.34
   4   0   5    3.07    1.39
  -4   0  -5    3.42    1.40
   4   0   5    3.48    1.58
  -4   0  -5    3.25    1.46
   4   0   5    3.48    1.30
  -4   0  -5    3.66    1.97
  -4   0  -5    3.56    1.53
   0   6   3  487.16   20.94
   0  -6  -3  465.50   20.40
   0  -6  -3  487.16   21.08
   0   6   3  464.00   20.94
   0  -6  -3  466.74   20.32
  -3  -5  -4    4.91    1.64
   3   5   4    4.65    1.71
  -3  -5  -4    4.64    1.68
  -3  -5  -4    5.23    1.90
  -3  -5  -4    4.96    1.62
   3   5   4    4.76    1.78
  -3  -5  -4    4.94    2.01
   1   6   3   54.67    6.12
  -1  -6  -3   53.53    5.73
  -1  -6  -3   57.61    5.66
   1   6   3   56.16    6.07
  -1  -6  -3   53.13    5.62
  -4   3  -2  295.69   18.22
  -4   3  -2  316.10   15.93
   4  -3   2  295.14   14.80
  -4   3  -2  275.18   16.88
   4  -3   2  282.60   14.06
   4  -3   2  267.88   16.69
   4  -3   2  301.11   14.14
  -4   3  -2  293.88   15.71
  -3  -5  -2 1594.57   53.56
  -3  -5  -2 1569.04   51.71
   3   5   2 1384.24   49.80
  -3  -5  -2 1611.06   52.64
  -3  -5  -2 1637.17   54.89
   3   5   2 1544.26   52.89
   3   5   2 1500.59   53.94
   5   0   3  253.53   17.29
  -5   0  -3  277.11   16.15
  -5   0  -3  292.68   16.98
  -5   0  -3  134.40   24.65
   5   0   3  276.57   13.92
   4   2  -1  104.47    7.47
  -4  -2   1  100.45    8.12
  -4  -2   1  101.99    8.53
  -4  -2   1   95.63    7.08
   4   2  -1   97.06    7.87
  -4  -2   1  100.48    7.92
   4   2  -1   98.98    7.74
   2  -2  -5    8.70    2.23
  -2   2   5    9.23    2.41
  -2   2   5    9.46    2.51
   2  -2  -5    8.83    2.51
  -2   2   5    8.93    2.53
   2  -2  -5    8.73    2.34
   2   5   0  223.79   12.83
  -2  -5   0  222.47   13.42
  -2  -5   0  226.37   13.11
   2   5   0  220.95   13.53
  -2  -5   0  230.19   12.08
   2   5   0  223.90   13.55
  -2  -5   0  221.36   12.02
  -1  -6  -2   12.82    3.15
   1   6   2   15.77    3.21
   1   6   2   13.39    3.28
  -1  -6  -2   12.59    2.84
  -1  -6  -2   13.29    2.76
  -2   3  -4    2.61    1.33
   2  -3   4    1.13    1.09
   2  -3   4    0.86    0.95
  -2   3  -4    5.82    1.88
   2  -3   4    1.08    0.94
  -2   3  -4    0.69    1.04
   3  -4   2  439.58   18.77
  -3   4  -2  438.06   19.74
   3  -4   2  434.85   18.77
   3  -4   2  393.53   21.53
  -3   4  -2  400.53   20.94
  -3   4  -2  439.20   20.10
  -3   4  -2  425.52   23.71
   5   1   1  405.74   17.73
  -5  -1  -1  389.10   18.94
  -5  -1  -1  388.11   20.86
   5   1   1  384.26   16.89
  -5  -1  -1  408.23   18.39
  -5  -1  -1  397.80   19.82
  -4  -4  -4    8.82    2.13
  -4  -4  -4    8.30    2.35
  -4  -4  -4    9.42    2.15
   4   4   4    9.02    2.22
  -4  -4  -4    7.94    2.45
  -4  -4  -4    8.11    2.52
   4   4   4    8.49    2.38
  -1   4  -3  240.35   13.27
  -1   4  -3  239.57   12.98
   1  -4   3  206.63   19.14
  -1   4  -3  226.99   18.11
   1  -4   3  248.34   13.00
   5  -1   1  146.21   10.16
   5  -1   1  139.69   12.14
  -5   1  -1  137.92   13.30
  -5   1  -1  139.43   12.90
  -5   1  -1  145.60   10.93
   5  -1   1  153.35    8.83
  -5   1  -1  156.55   10.18
  -4  -4  -2  321.77   24.28
   4   4   2  353.86   19.69
   4   4   2  375.26   16.95
  -4  -4  -2  365.28   17.06
  -4  -4  -2  403.01   19.36
  -4  -4  -2  365.43   16.45
  -4  -3   0    1.58    1.15
   4   3   0    1.97    1.19
   4   3   0    1.84    1.18
   4   3   0    1.57    1.13
  -4  -3   0    1.67    1.25
   4   3   0    1.68    1.73
  -4  -3   0    1.89    0.99
  -4  -3   0    1.80    1.34
   5  -1   2  100.12    7.25
  -5   1  -2  106.35    9.87
  -5   1  -2  102.47    8.85
   5  -1   2  100.46    9.38
   5  -1   2  104.23    8.41
  -5   1  -2   69.84   14.33
   3  -4  -3  108.50    7.31
  -3   4   3   73.33   11.72
   3  -4  -3  110.47    8.05
   3  -4  -3   89.65    9.54
  -3   4   3  109.97    7.76
  -3   4   3  106.36    8.39
   3  -4  -3  104.50    9.15
  -3   4   3  101.83    8.31
   0  -4  -6   10.60    2.56
   0   4   6   10.15    2.52
   0  -4  -6   10.86    2.10
   0   4   6   10.68    2.66
   0  -4  -6    8.94    3.98
   0  -4  -6    7.10    5.93
   2  -5   1    4.47    1.86
  -2   5  -1    4.18    2.09
  -2   5  -1    3.60    1.93
  -2   5  -1    4.59    1.84
   2  -5   1    4.69    1.76
   2  -5   1    4.61    1.64
  -2   5  -1    4.59    1.70
   1   5  -1   47.89    5.74
   1   5  -1   42.70    5.44
  -1  -5   1   44.07    5.88
  -1  -5   1   50.44    5.41
  -1  -5   1   42.78    5.14
   1   5  -1   46.24    5.26
   1  -2   5  538.94   22.80
  -1   2  -5  548.30   22.59
   1  -2   5  538.28   22.46
   1  -2   5  556.99   22.54
  -1   2  -5  530.23   23.16
   0   6   1   81.20   10.83
   0   6   1   85.07    8.05
   0  -6  -1   78.23    8.04
   0  -6  -1   89.29    7.40
   0  -6  -1   84.40    7.34
   0   6   1   86.24    7.59
   3  -2  -4 1146.22   39.70
   3  -2  -4 1200.68   39.18
  -3   2   4 1240.30   44.10
  -3   2   4 1055.51   40.55
   3  -2  -4 1096.35   38.57
  -3   2   4 1153.90   40.34
   5   2   3  470.89   19.51
  -5  -2  -3  336.09   24.70
  -5  -2  -3  478.50   23.27
  -5  -2  -3  475.04   19.77
   5   2   3  490.17   21.60
  -2   1   5  668.04   24.41
  -2   1   5  636.15   29.49
   2  -1  -5  665.29   27.30
  -2   1   5  651.23   28.06
   2  -1  -5  668.57   24.25
   2  -2   5   15.95    2.93
   2  -2   5   14.90    2.77
   2  -2   5   15.28    3.07
  -2   2  -5   15.21    3.04
  -2   2  -5   14.85    2.96
  -2   3   5  301.76   24.02
  -2   3   5  337.36   17.14
   2  -3  -5  343.16   15.41
  -2   3   5  363.33   17.77
   2  -3  -5  344.42   17.05
   1  -6  -2   35.79    4.57
   1  -6  -2   34.44    4.99
  -1   6   2   34.08    5.16
  -1   6   2   35.80    4.76
   1  -6  -2   36.68    4.62
  -5  -2  -2 1100.78   40.77
  -5  -2  -2 1121.62   41.39
  -5  -2  -2 1170.51   40.57
  -5  -2  -2 1135.63   38.92
   0  -3   4   24.01    3.70
   0  -3   4   23.55    3.52
   1   6   4  225.65   12.88
  -1  -6  -4  223.69   12.35
  -1  -6  -4  223.57   12.40
  -3   1   4  603.72   24.48
  -3   1   4  594.08   24.20
  -3   1   4  600.34   22.43
  -3   1   4  610.05   24.18
   3  -1  -4  619.71   23.12
   3  -1  -4  593.08   23.49
   3  -1  -4  590.80   23.77
   3  -1  -4  505.48   25.76
  -1  -1   5  495.05   25.80
  -1  -1   5  551.40   22.43
   1   1  -5  543.49   23.13
   1   1  -5  461.04   25.01
  -1  -1   5  538.32   23.28
   0  -4   3  947.10   34.52
   0  -6  -4  439.56   19.31
   0  -6  -4  412.73   25.59
   0  -6  -4  421.21   19.03
   0  -6  -4  419.47   19.66
   0   6   4  443.69   20.15
   0  -6  -4  442.19   19.62
  -2   4  -3  100.01    8.38
   2  -4   3   96.55    7.46
   2  -4   3   92.80    7.18
  -2   4  -3   95.53    7.76
   2  -4   3   99.27    7.70
  -2   4  -3   93.12    7.49
   5   0   0   34.84    4.07
  -5   0   0   33.80    4.74
  -5   0   0   33.24    5.28
  -5   0   0   36.18    4.55
   5   0   0   32.43    4.59
   5   0   0   31.22    3.79
  -5   0   0   33.62    5.35
  -3   0  -6  192.23   11.25
   3   0   6  201.02   10.73
   3   0   6  197.62   11.94
  -3   0  -6  203.21   11.41
  -3   0  -6  191.97   11.11
   4  -3  -2 2018.90   39.59
   4  -3  -2 1788.53   62.66
   4  -3  -2 2106.16   43.36
   4  -3  -2 2040.79   44.68
  -4   3   2 1954.23   44.68
  -4   3   2 1798.30   60.18
  -5  -1  -4   69.89    8.22
  -5  -1  -4   66.75    6.96
   5   1   4   70.79    5.53
   5   1   4   69.55    6.90
  -5  -1  -4   51.93    9.21
   5   1   4   71.75    6.08
  -3  -4  -6 1513.58   48.14
  -3  -4  -6 1633.07   50.96
   3   4   6 1625.65   52.43
   3   4   6 1492.54   54.07
   3   4   6 1548.25   51.16
  -4  -1   2  370.71   18.34
   4   1  -2  365.85   18.34
   4   1  -2  364.52   16.27
  -4  -1   2  372.10   17.96
  -4  -1   2  375.98   18.79
   4   1  -2  371.78   16.56
  -4  -1   2  361.45   16.14
   4   1  -2  373.96   17.15
   1  -6  -1  392.62   18.15
  -1   6   1  371.18   20.53
   1  -6  -1  376.58   17.52
   1  -6  -1  367.74   18.45
   1  -6  -1  388.21   17.77
  -1   6   1  369.36   17.78
  -5   1   0   30.01    4.25
  -5   1   0   48.15    5.88
  -5   1   0   51.67    5.68
   5  -1   0   48.77    4.64
  -5   1   0   48.13    5.88
   5  -1   0   46.94    6.47
   5  -1   0   47.07    4.95
  -1   6   3   71.63    6.54
  -1   6   3   70.53    7.07
   1  -6  -3   72.05    7.92
  -1   6   3   64.86    6.68
   1  -6  -3   72.18    6.53
   1  -6  -3   74.29    6.68
   1  -6  -3   75.89    6.60
   1  -6  -3   75.65    6.75
   0   0  -6    1.06    1.08
   0   0   6    0.26    0.96
   0   0   6    0.77    0.97
   0   0  -6    1.54    1.00
  -3  -5  -5  125.01   10.37
   3   5   5  127.24    9.15
   3   5   5  126.93    9.72
  -3  -5  -5  123.06    8.94
  -3  -5  -5  124.89    9.70
  -3  -5  -5  126.78    8.48
  -3  -5  -5  127.72    8.30
  -1  -6  -1   11.09    2.60
   1   6   1   11.16    3.08
  -1  -6  -1   10.45    2.51
   5  -1   3   12.10    2.68
  -5   1  -3   11.38    2.75
  -5   1  -3    7.56    4.94
  -5   1  -3   11.70    3.07
  -5   1  -3   12.15    2.66
   5  -1   3   11.07    2.64
  -2  -6  -3 1594.83   35.97
  -2  -6  -3 1638.98   39.68
  -2  -6  -3 1626.65   40.55
   2   6   3 1637.74   38.44
   1  -5  -5    1.70    1.22
   1  -5  -5    1.48    1.38
   1  -5  -5    1.82    1.19
  -1   5   5    1.40    1.34
   1  -5  -5    1.56    0.98
   1  -5  -5    1.37    0.98
  -1   5   5    1.78    1.29
  -3   3   4  139.19    8.91
   3  -3  -4  164.61    9.53
   3  -3  -4  166.54    9.53
  -3   3   4  165.85   10.79
   3  -3  -4  152.62   10.35
  -3   3   4  165.42   10.65
  -3   3   4  155.15   11.15
  -4   2  -4   36.29    6.26
   4  -2   4   32.91    7.56
   4  -2   4   42.42    4.62
  -4   2  -4   44.57    5.13
   4  -2   4   42.73    4.36
  -4   2  -4   42.82    5.22
   4  -2   4   38.36    4.75
   3  -5  -1  340.86   16.53
   3  -5  -1  269.96   22.79
  -3   5   1  362.80   15.46
   3  -5  -1  356.07   13.51
  -3   5   1  338.62   14.85
  -3   5   1  335.69   16.09
   3  -5  -1  245.98   14.45
  -5  -2  -4  519.16   22.11
  -5  -2  -4  538.44   19.46
   5   2   4  523.59   18.99
  -5  -2  -4  447.70   24.88
   5   2   4  511.48   17.18
   5   2   4  554.57   17.65
  -5  -2  -4  508.38   17.87
   2   3  -3  158.20    9.72
  -2  -3   3  149.23    9.39
   2   3  -3  155.75    9.16
  -2  -3   3  159.51   10.35
  -3  -5  -1  685.26   21.14
  -3  -5  -1  770.08   23.77
   3   5   1  671.83   22.48
   3   5   1  687.18   22.24
   3   5   1  687.79   24.26
  -3  -5  -1  738.19   23.58
  -3  -5  -1  707.12   22.61
   3   3  -2   72.76    6.25
  -3  -3   2   72.03    6.34
   3   3  -2   72.95    6.44
   3   3  -2   72.29    6.16
  -3  -3   2   71.94    5.43
   1  -3  -6  540.42   29.13
  -1   3   6  707.83   22.88
   1  -3  -6  688.57   19.10
  -1   3   6  702.87   24.11
  -1  -5  -6  146.45   10.69
   1   5   6  152.96   10.07
  -1  -5  -6  148.63    7.96
  -1  -5  -6  136.51    9.07
  -2   5   4   -0.02    0.81
   2  -5  -4    0.20    0.68
  -2   5   4    0.09    0.93
   2  -5  -4   -0.01    0.76
   2  -5  -4    0.19    0.82
  -2   5   4    0.09    0.94
   2  -5  -4    0.06    0.94
   4   4   5  278.62   12.72
  -4  -4  -5  275.32   10.93
   4   4   5  279.19   13.29
  -4  -4  -5  276.93   15.22
  -4  -4  -5  239.40   16.04
  -4  -4  -5  281.71   12.43
   4   4   5  263.20   13.24
   5   0   4  558.83   18.57
   5   0   4  613.38   18.06
   5   0   4  612.62   21.45
  -5   0  -4  518.20   26.85
  -5   0  -4  632.87   20.27
  -5   0  -4  625.81   24.40
  -5   0  -4  614.63   21.92
   0  -2   5   39.35    5.26
   0  -2   5   37.82    4.75
  -2  -4   2  390.00   14.05
   2   4  -2  404.31   15.96
  -2  -4   2  401.47   15.96
   2   4  -2  410.35   16.77
  -2  -4   2  407.30   15.31
   2   4  -2  412.70   16.85
   5   2   1  442.67   16.09
  -5  -2  -1  463.70   18.49
  -5  -2  -1  459.29   16.85
  -5  -2  -1  494.05   17.05
   5   2   1  396.89   21.25
  -5  -2  -1  449.03   18.03
   4   4   1   17.71    3.65
  -4  -4  -1   18.12    2.90
  -4  -4  -1   16.50    2.78
   4   4   1   17.35    3.00
   4   4   1   17.73    3.47
  -4  -4  -1   18.34    3.48
   4   4   1   18.27    3.13
  -3   5   0  317.69   16.61
   3  -5   0  306.39   14.91
   3  -5   0  323.94   12.86
  -3   5   0  324.94   15.03
   3  -5   0  280.46   18.66
  -3   5   0  305.76   14.54
  -2  -6  -4  501.55   17.36
   2   6   4  469.34   18.89
  -2  -6  -4  392.53   28.27
   2   6   4  498.42   18.51
  -2  -6  -4  476.96   17.47
  -2  -6  -4  497.67   17.18
   5  -2   1  592.50   17.74
  -5   2  -1  513.18   20.48
   5  -2   1  566.89   19.11
   5  -2   1  596.58   20.86
   4   2   6  619.87   21.24
  -4  -2  -6  609.23   19.33
   4   2   6  618.28   19.78
  -4  -2  -6  588.05   18.42
  -4  -2  -6  614.68   24.04
   4   2   6  606.15   18.64
  -4  -2  -6  614.21   17.74
  -5  -1   0  152.24    9.57
  -5  -1   0  134.10    9.26
  -5  -1   0  137.89    9.41
  -5  -1   0  139.42    9.69
   5   1   0  144.80    8.03
   5   1   0  145.70    8.51
  -4   4   0   22.33    3.58
  -4   4   0   20.81    3.96
   4  -4   0   21.60    3.03
  -4   4   0   22.13    3.83
  -2  -6  -2    5.92    1.97
   2   6   2    6.25    2.13
  -2  -6  -2    9.83    2.46
  -2  -6  -2    6.79    2.22
   2   6   2    6.40    2.62
   2   6   2    5.95    1.98
  -2  -6  -2    5.61    1.83
   3   0  -4   94.52    6.09
  -3   0   4   91.58    7.32
   3   0  -4   82.15    7.23
   3   0  -4   88.54    6.74
  -3   0   4   88.46    6.18
  -3   0   4   92.81    6.99
  -2  -5  -6  555.01   16.50
  -2  -5  -6  501.46   20.24
   2   5   6  488.00   18.14
   2   5   6  566.08   18.88
  -4   1  -5    6.38    1.97
   4  -1   5    1.22    1.15
  -4   1  -5    1.25    1.01
   4  -1   5    1.34    1.04
  -4   1  -5    1.81    1.62
   4  -1   5    0.94    0.91
   4  -1   5    1.09    1.44
  -4   1  -5    1.34    1.14
   1  -5   2 1700.89   38.03
  -1   5  -2 1557.81   44.17
  -1   5  -2 1724.54   40.30
  -1   5  -2 1754.58   31.85
   1  -5   2 1829.34   30.74
   3  -3   4  874.97   23.95
   3  -3   4  865.34   22.98
  -3   3  -4  880.60   26.15
   3  -3   4  920.71   25.36
  -3   3  -4  815.13   25.26
  -3   3  -4  921.61   24.60
  -3   5   2  187.51   11.22
   3  -5  -2  196.32   12.52
   3  -5  -2  192.60    9.38
   3  -5  -2  160.93   12.93
  -4   3  -3  569.73   20.47
  -4   3  -3  574.77   19.15
   4  -3   3  547.58   21.18
   4  -3   3  545.46   18.89
  -4   3  -3  569.15   19.88
  -4   3  -3  549.83   22.53
   3   4  -1  531.04   18.69
   3   4  -1  511.69   19.42
  -3  -4   1  524.89   17.84
  -3  -4   1  500.91   15.86
   3   4  -1  510.25   17.91
  -3  -4   1  543.08   18.83
   3   4  -1  412.51   17.06
   2   0  -5   52.93    6.52
  -2   0   5   60.28    6.07
   2   0  -5   60.07    4.93
  -2   0   5   57.42    5.45
  -2   0   5   51.40    7.48
   2   0  -5   54.22    5.44
   1  -1  -6  386.61   15.85
  -1   1   6  414.32   17.14
  -1   1   6  335.88   20.05
  -1   1   6  424.64   17.85
  -3   2  -5  442.60   15.95
   3  -2   5  428.38   15.11
  -3   2  -5  402.01   17.49
   3  -2   5  435.14   16.28
   3  -2   5  409.73   16.11
  -3   2  -5  427.94   16.12
   2  -4  -5  195.09   11.15
  -2   4   5  197.67   10.34
   2  -4  -5  203.48    9.69
  -2   4   5  210.64   11.42
   2  -4  -5  189.46   11.71
  -2   4   5  214.24   11.69
  -3  -2   3   54.84    4.76
   3   2  -3   55.87    5.23
  -3  -2   3   54.27    5.50
   3   2  -3   54.03    5.07
  -3  -2   3   52.84    5.58
   3   2  -3   55.64    5.63
   4  -4  -1   40.31    4.93
   4  -4  -1   40.69    4.19
  -4   4   1   38.62    5.00
   5  -2   2   45.95    5.74
   5  -2   2   46.58    4.94
   5  -2   2   42.42    5.68
  -5   2  -2   29.56   10.25
  -5   2  -2   45.92    6.67
  -5   2  -2   47.96    5.59
   4   1   6   87.85    5.78
  -4  -1  -6   85.57    6.37
  -4  -1  -6   84.34    6.15
   4   1   6   81.57    6.97
  -4  -1  -6   88.29    6.90
   4   1   6   89.08    6.41
   0   6   0  304.90   14.82
   0   6   0  304.71   16.21
   0  -6   0  293.04   14.17
   0  -6   0  311.95   14.59
  -5   2   0   41.48    6.54
   5  -2   0   48.45    5.34
   5  -2   0   40.29    5.59
  -5   2   0   48.41    5.42
   5  -2   0   43.74    4.25
   2   2   7  114.03    8.26
  -2  -2  -7  110.88    6.85
   2   2   7   61.81   14.28
  -2  -2  -7   98.71    9.06
   2   2   7   54.04    5.83
  -2  -2  -7  105.56    9.11
  -2   1  -6   61.62    6.01
   2  -1   6   64.49    6.06
   2  -1   6   61.14    5.42
   2  -1   6   61.90    6.18
  -2   1  -6   61.41    5.40
  -2   1  -6   60.81    6.03
   0  -5   2  339.04   15.85
   0  -5   2  373.23   14.94
   0   5  -2  350.57   16.76
   0  -5   2  328.68   15.75
  -5  -3  -3  114.12    8.33
  -5  -3  -3  115.03    9.06
   5   3   3  119.90    8.69
   5   3   3  118.50    7.88
  -1  -6  -5  251.66   15.13
  -1  -6  -5  284.04   12.74
   1   6   5  289.04   13.55
  -1  -6  -5  293.75   13.51
  -2  -3  -7  958.77   26.24
  -2  -3  -7  907.11   24.11
   2   3   7  910.66   25.98
  -4  -3  -6  123.95    7.26
   4   3   6   97.15   11.12
  -4  -3  -6  112.24    8.78
   4   3   6  128.44    7.58
  -4  -3  -6  129.37   10.44
   4   3   6  120.87    8.91
   2   2  -4   33.74    4.12
  -2  -2   4   35.99    4.48
   2   2  -4   33.58    4.43
  -2  -2   4   35.00    4.63
   2   2  -4   27.84    3.97
   4  -1  -3    0.92    1.34
  -4   1   3    0.90    1.06
   4  -1  -3    0.53    0.84
  -4   1   3    0.58    0.95
  -4   1   3    0.83    1.19
   4  -1  -3    0.42    0.82
  -4   1   3    0.43    0.98
   1  -1   6  218.15   11.71
   1  -1   6  218.96   11.86
  -1   1  -6  215.40   10.96
   1  -1   6  216.30   11.08
  -1   1  -6  191.66   12.22
  -1   1  -6  187.55   14.41
  -4   4  -1  149.84   11.28
   4  -4   1  149.87    8.35
  -4   4  -1  154.80    9.60
  -4   4  -1  153.64   10.08
  -1   6   0    2.62    1.74
   1  -6   0    2.83    1.59
  -1   6   0    3.27    1.63
   1  -6   0    2.54    1.32
   1  -6   0    2.91    1.51
   1  -6   0    2.84    1.50
   4  -2  -3    3.87    1.37
   4  -2  -3    3.65    1.63
  -4   2   3    4.28    1.49
  -4   2   3    3.19    2.45
  -4   2   3    4.30    1.69
   4  -2  -3    8.42    2.06
  -1  -3  -7   29.05    3.35
  -1  -2  -7   77.37    5.88
  -1  -2  -7   78.24    6.76
   1   2   7   74.92    6.53
   1  -6  -4  439.86   16.74
  -1   6   4  441.94   17.36
   1  -6  -4  426.69   16.02
   1  -6  -4  437.15   16.78
   1  -6  -4  419.18   18.75
   1  -6  -4  417.80   15.91
   0  -5  -6   14.26    3.01
   0  -5  -6   13.32    3.12
   0   5   6   14.10    2.97
   0  -5  -6   14.35    3.24
   0   5   6   15.40    3.10
   0  -5  -6   14.00    2.40
  -1   4   6   14.68    3.15
   1  -4  -6   14.43    2.38
  -1   4   6   16.16    3.25
   1  -4  -6   13.38    2.65
   1  -4  -6   13.82    2.92
  -5  -3  -2  154.47    8.67
  -5  -3  -2  155.72   10.33
  -5  -3  -2  151.50   10.09
  -5  -3  -4 1394.76   40.42
   5   3   4 1416.01   34.56
   5   3   4 1383.58   32.00
  -5  -3  -4 1452.60   34.10
   1   4  -3  142.63    9.27
   1   4  -3  135.31    8.83
  -1  -4   3  145.69    9.41
   1   4  -3  145.90    9.57
   1   3  -4    0.52    0.99
  -1  -3   4    0.32    0.67
  -2   5  -2  539.37   20.36
   2  -5   2  490.00   16.87
   2  -5   2  516.01   18.90
   2  -5   2  503.71   17.45
  -2   5  -2  521.26   22.39
  -2   5  -2  509.84   18.62
  -2   5  -2  462.40   17.38
   2  -6  -2  655.30   20.82
  -2   6   2  684.71   22.07
   2  -6  -2  719.43   21.13
  -2   6   2  668.94   23.91
   2  -6  -2  644.91   24.40
   2  -6  -2  589.16   21.82
   2  -6  -2  709.93   22.65
  -5   1   1  286.16   13.10
  -5   1   1  290.21   13.64
   5  -1  -1  284.42   12.07
   5  -1  -1  268.12   12.36
   5  -1  -1  285.01   14.66
  -5   1   1  275.90   13.46
  -5   1   1  281.09   13.21
   0  -6  -5   52.64    4.98
   0  -6  -5   53.39    5.31
   0   6   5   57.27    5.81
   0  -6  -5   53.54    5.44
   0   6   5   52.87    5.61
   0  -6  -5   46.83    6.73
  -3   4  -3   43.90    5.07
  -3   4  -3   48.30    5.55
   3  -4   3   40.80    4.90
   3  -4   3   43.41    4.81
  -3   4  -3   44.56    5.18
  -3   4  -3   41.89    6.08
  -3   5  -1  196.12   11.46
  -3   5  -1  197.48   11.83
   3  -5   1  191.24   10.98
   3  -5   1  211.83   10.71
   3  -5   1  184.71   11.32
  -3   5  -1  203.64   11.10
  -3   5  -1  195.15   12.74
  -2   6   1   28.77    4.08
   2  -6  -1   28.87    3.83
  -2   6   1   26.97    4.38
  -2   6   1   29.70    4.32
   2  -6  -1   24.84    4.61
   2  -6  -1   29.36    4.34
   2   6   5  193.71   11.41
  -2  -6  -5  189.38   12.72
  -2  -6  -5  198.61   10.32
  -2  -6  -5  190.34   11.47
   2   6   5  199.62   11.39
  -2  -6  -5  198.81    9.74
   2   5  -1   17.99    3.35
  -2  -5   1   18.23    3.32
  -2  -5   1   16.84    3.17
   2   5  -1   18.33    3.79
  -2  -5   1   17.47    2.89
   2   5  -1   19.07    3.40
  -2  -5   1   17.24    4.33
  -5   0   1  170.25   12.37
  -5   0   1  210.98   10.96
   5   0  -1  195.53    9.31
  -5   0   1  205.47   11.78
  -5   0   1  217.77   11.27
   5   0  -1  204.67   10.66
  -5   0   1  201.20   11.36
  -3   4   4   21.03    5.20
   3  -4  -4   22.88    3.03
  -3   4   4   24.30    4.07
  -3   4   4   23.59    3.93
   3  -4  -4   24.19    3.40
   3  -4  -4   22.17    5.27
  -3   4   4   25.25    4.41
  -5  -1  -5   98.16    7.22
   5   1   5  100.80    7.97
  -5  -1  -5   94.26    7.63
   5   1   5   98.13    6.67
   5   1   5  102.34    6.84
  -5  -1  -5   97.26    9.28
  -5  -2  -5  125.40   10.47
  -5  -2  -5  124.14    8.28
   5   2   5  116.96   10.32
   5   2   5  125.35    7.86
   5   2   5  109.86    8.99
   2   1   7    0.61    0.75
   2   1   7    0.64    1.09
   2   1   7    0.73    0.95
  -2  -1  -7    0.46    0.91
  -2  -1  -7    0.95    1.28
  -2  -1  -7    0.53    0.85
   4   3  -1   46.62    5.27
   4   3  -1   48.40    5.42
   4   3  -1   45.88    4.80
  -4  -3   1   49.91    5.55
  -4  -3   1   49.60    5.58
  -4  -3   1   48.88    4.82
  -4  -3   1   51.79    5.33
   5  -1   4  723.13   20.82
  -5   1  -4  789.36   25.08
  -5   1  -4  795.14   28.24
  -5   1  -4  786.88   23.30
   5  -1   4  756.55   19.91
   5  -1   4  794.68   25.79
  -4   0   3  777.54   21.28
   4   0  -3  716.89   20.58
   4   0  -3  715.62   22.85
  -4   0   3  775.10   23.45
  -4   0   3  715.71   25.00
   4   0  -3  757.10   21.75
  -4   0   3  745.86   22.87
  -1  -6   0  361.75   15.86
  -1  -6   0  324.99   14.37
  -1  -6   0  334.71   14.84
   1   6   0  330.71   14.73
   1   6   0  356.48   16.18
   1   6   0  374.54   15.96
  -2  -6  -1  771.62   25.20
   2   6   1  777.22   25.20
  -2  -6  -1  790.55   22.57
   2   6   1  749.68   25.55
  -2  -6  -1  802.18   24.34
  -2  -6  -1  810.61   24.04
  -3  -2  -7   88.60    7.11
   3   2   7   76.27    8.20
  -3  -2  -7   90.06    6.77
  -3  -2  -7   90.42    6.19
   3   2   7   82.25    6.78
  -2  -4  -7  590.73   16.99
   2   4   7  498.79   28.35
  -4  -5  -3  145.38    9.20
   4   5   3  154.42   11.46
  -4  -5  -3  155.14   11.20
  -4  -5  -3  156.35   10.42
  -4  -5  -3  161.67    9.04
   4   5   3  164.40    9.72
  -4  -5  -3  162.40   10.39
  -4   4   2  200.80   11.66
   4  -4  -2  214.67   10.85
  -4   4   2  193.60   11.85
   4  -4  -2  206.84    9.40
  -3  -3  -7   -0.07    0.76
  -3  -3  -7    0.13    0.69
   3   3   7    0.08    0.89
   3   3   7    2.46    1.20
   3   3   7    0.32    0.83
  -3  -3  -7    0.05    0.73
   3  -1   6  743.46   22.94
   3  -1   6  706.23   19.99
  -3   1  -6  744.60   21.96
  -3   1  -6  741.19   22.09
   3  -5  -3  175.65   12.03
  -3   5   3  163.37   14.17
  -3   5   3  179.60   10.99
  -3   5   3  176.52   11.14
   3  -5  -3  182.30    8.95
  -1  -4  -7   49.09    4.41
   1   4   7   46.20    5.90
  -1  -1  -7   45.49    4.24
  -1  -1  -7   43.71    6.12
   1   1   7   42.61    5.81
   1   1   7   48.28    5.29
  -4  -5  -4   18.27    2.99
  -4  -5  -4   17.11    3.18
  -4  -5  -4   15.94    3.71
  -4  -5  -4   16.72    2.90
   4   5   4   17.19    3.17
   4   5   4   17.96    3.27
   3   5   6  403.73   16.05
  -3  -5  -6  405.55   14.31
   3   5   6  347.94   24.58
  -3  -5  -6  400.80   13.81
   3   5   6  420.97   16.59
  -3  -5  -6  432.68   19.00
  -3  -5  -6  428.83   16.29
   5  -2   3  189.04   11.19
   5  -2   3  187.69   11.37
  -5   2  -3  202.36   10.47
  -5   2  -3  192.73   10.95
  -4  -2   2    9.31    2.40
   4   2  -2    8.36    2.33
  -4  -2   2    9.15    2.44
   4   2  -2    9.23    2.31
  -4  -2   2    9.50    2.38
   4   2  -2    8.78    2.14
  -4  -2   2    9.63    1.96
   4  -3  -3    3.37    1.40
   4  -3  -3    3.49    1.30
  -4   3   3    7.86    2.27
   4  -3  -3    3.76    1.82
  -4   3   3    1.87    2.46
  -4   3   3    2.77    1.52
  -4   0  -6  372.74   13.87
  -4   0  -6  363.23   13.32
   4   0   6  356.44   12.14
  -4   0  -6  349.68   13.03
   4   0   6  370.08   14.51
   4   0   6  349.18   12.37
   5   2   0  608.94   17.53
  -5  -2   0  616.98   19.45
  -5  -2   0  617.12   18.66
   5   2   0  560.04   21.35
  -5  -2   0  603.47   18.82
   5  -2  -1 1200.11   27.30
  -5   2   1 1172.88   28.93
  -5   2   1 1186.70   26.96
   5  -2  -1 1182.25   24.28
   5  -2  -1 1202.94   21.93
   2  -6  -3  213.30   10.87
   2  -6  -3  234.56   10.61
   2  -6  -3  206.93   12.59
  -2   6   3  225.07   11.73
  -2   6   3  202.29   12.05
   2  -6  -3  212.12   12.59
  -2   6   3  216.42   11.79
   3   5   0   71.47    6.74
   3   5   0   76.11    7.45
  -3  -5   0   72.46    5.51
  -3  -5   0   73.47    6.39
   3   5   0   74.46    6.69
  -3  -5   0   71.65    5.71
   0  -1   6   34.03    4.19
   0   1  -6   28.22    5.81
   0  -1   6   28.07    6.01
   0   1  -6   33.19    3.84
   0   1  -6   23.86    6.15
   1   0  -6    0.87    1.13
  -1   0   6    1.16    1.30
   1   0  -6    0.62    0.97
  -1   0   6    0.54    0.82
  -4   4  -2  450.37   15.73
  -4   4  -2  434.67   19.19
  -4   4  -2  440.04   16.53
   4  -4   2  312.29   16.21
  -4   4  -2  394.77   19.39
   4  -4   2  439.33   13.63
  -4  -4  -6  367.83   11.96
   4   4   6  366.64   14.46
  -4  -4  -6  338.98   16.49
   4   4   6  376.73   13.59
  -4  -4  -6  392.41   17.68
  -4  -4  -6  389.29   13.66
   4   4   6  298.43   19.22
   1   5  -2    4.34    1.84
   1   5  -2    5.37    2.06
   1   5  -2    4.27    1.83
  -1  -5   2    3.60    1.65
  -1  -5   2    4.40    1.65
   0  -3  -7   26.67    3.09
   0   3   7   26.16    4.50
   0   3   7   26.49    4.05
   3   1  -4  193.83   11.56
  -3  -1   4  196.69   10.59
   3   1  -4  205.57    9.38
  -3  -1   4  204.56   11.32
   3   1  -4  200.15   10.02
  -3  -6  -3   89.02    7.65
  -3  -6  -3   88.52    7.17
  -3  -6  -3   85.76    6.82
  -3  -6  -3   77.24    8.10
  -3  -6  -3   73.81    8.27
  -4  -4   0   14.40    3.43
   4   4   0   15.11    3.53
  -4  -4   0   15.50    2.78
   4   4   0   15.18    2.91
   4   4   0   21.52    3.79
  -4  -4   0   15.11    2.93
   4   4   0   16.68    3.03
  -2   6   0   10.72    3.33
  -2   6   0   11.87    2.78
  -2   6   0   12.22    2.69
   2  -6   0   10.82    3.07
   2  -6   0   11.31    2.55
   2  -6   0   11.27    2.57
   2  -6   0    9.56    2.82
   0   2   7   81.57    7.09
   0  -2  -7   75.33    7.32
   0  -2  -7   83.04    5.81
  -3  -6  -4  520.94   16.64
  -3  -6  -4  581.37   20.10
  -3  -6  -4  616.96   18.51
  -3  -6  -4  513.74   23.56
   3   6   4  601.42   18.51
   5   0   5   80.70    7.28
  -5   0  -5   62.37    9.11
   5   0   5   78.89    5.81
  -5   0  -5   82.96    6.34
  -5   0  -5   79.21    8.31
   5   0   5   79.03    5.86
  -5   0  -5   77.29    6.67
  -1  -2   5  167.14   17.21
   1   2  -5  243.12   11.93
  -1  -2   5  238.88   10.89
   1   2  -5  237.34   10.98
   1   2  -5  207.23   12.41
  -5  -3  -1  200.99   10.88
  -5  -3  -1  195.54   10.21
  -5  -3  -1  201.75   11.14
   5   3   1  200.22   10.18
   5   3   1  176.25   21.90
   5   3   5   17.98    2.97
  -5  -3  -5   18.65    3.01
  -5  -3  -5   16.72    3.13
  -5  -3  -5   18.48    3.84
   5   3   5   16.53    3.13
  -3  -1  -7  659.02   20.31
   3   1   7  663.17   17.34
   3   1   7  649.86   19.19
  -3  -1  -7  644.22   18.33
   5  -3   1    7.99    1.78
  -5   3  -1    7.29    2.25
   5  -3   1    7.05    2.31
  -5   3  -1    7.23    2.22
  -5   3  -1    7.16    2.61
  -4  -5  -2    3.80    1.80
  -4  -5  -2    4.46    1.57
   4   5   2    3.48    1.91
  -4  -5  -2    4.09    1.74
   4   5   2    3.82    1.68
  -5  -1   1  131.11    8.62
  -5  -1   1  128.21    8.65
  -5  -1   1  114.51    8.88
   5   1  -1  123.07    7.77
  -5  -1   1  127.93    8.54
   5   1  -1  125.13    7.31
   5  -3   0    5.11    1.75
   5  -3   0    6.68    2.22
   5  -3   0    5.44    1.54
  -5   3   0    4.80    2.05
  -2  -1   5   94.57    7.56
  -2  -1   5   46.90    5.34
   2   1  -5   82.32    8.05
   2   1  -5   93.49    6.70
   2   1  -5   89.64    7.38
  -4  -5  -5   12.72    2.32
   4   5   5   13.66    3.00
  -4  -5  -5   13.87    3.35
   4   5   5   13.47    2.89
  -4  -5  -5   13.40    2.58
   3   4   7   15.43    2.96
   3   4   7   14.34    2.61
  -3  -4  -7   15.02    2.38
  -3  -4  -7   15.78    2.99
   3   4   7    9.97    2.59
   1  -4   4    0.53    0.94
  -1   4  -4    0.89    1.21
   2  -5  -5  139.96    7.70
  -2   5   5  146.28   10.72
   2  -5  -5  130.70   10.58
  -2   5   5  152.33    9.99
   2  -5  -5  144.79    7.74
   2  -5  -5  117.87   10.82
   1  -3   5   24.89    3.67
   1  -3   5   23.13    3.95
  -1   3  -5   23.87    3.59
  -1   6  -1  141.27   10.58
   1  -6   1  147.44    9.16
   1  -6   1  145.19    8.93
   1  -6   1  139.26    8.82
  -1   6  -1  133.59   10.77
  -2   3  -5    9.41    2.29
  -2   3  -5    8.99    2.60
   2  -3   5    9.82    2.28
   2  -3   5   10.26    2.46
   0   6  -1  301.57   14.74
   0  -6   1  308.82   14.08
   1  -6  -5  198.70   10.57
   1  -6  -5  184.53   12.96
  -1   6   5  215.19   11.01
   1  -6  -5  214.88   10.04
   1  -6  -5  193.46    9.44
   1  -6  -5  209.33   11.02
  -1   6   5  199.98   10.62
   3   6   2  122.34    8.39
  -3  -6  -2  132.37    9.16
   3   6   2  122.31    9.18
  -3  -6  -2  124.16    7.97
  -3  -6  -2  122.01    7.94
   3   6   2  114.69   10.33
  -1  -6  -6   79.11    6.17
   1   6   6   77.55    7.14
   0   4   7   99.18    8.10
   0   4   7  106.16    7.99
   0  -4  -7  108.10    6.37
  -4   2  -5    1.87    1.23
  -4   2  -5    1.79    1.35
   4  -2   5    1.79    1.09
  -4   2  -5    1.85    1.21
   4  -2   5    1.99    1.34
   4  -2   5    3.23    1.41
   1  -5  -6    4.13    1.88
  -1   5   6    4.44    1.73
   1  -5  -6    4.46    1.44
  -1   5   6    5.31    2.08
   1  -5  -6    4.93    1.51
   2  -4   4   36.16    4.52
  -2   4  -4   37.15    4.76
  -2   4  -4   34.52    4.46
   2  -4   4   35.69    4.11
  -3   2   5  135.52    8.50
  -3   2   5  132.12    7.91
  -3   2   5  127.93    8.91
   3  -2  -5  124.14    8.06
   3  -2  -5  124.99    6.97
   5   4   3   93.89    8.83
   5   4   3  110.78    7.61
  -5  -4  -3  112.57    8.54
  -5  -4  -3  107.49    8.52
  -5  -4  -3  104.68    7.16
  -4   3  -4  349.92   17.25
   4  -3   4  344.18   14.22
  -4   3  -4  318.21   19.13
   4  -3   4  352.28   12.05
  -4   3  -4  370.48   15.41
   4  -3   4  333.64   16.92
  -4   3  -4  372.35   14.50
   5  -3   2  247.56   10.42
  -5   3  -2  251.55   12.59
  -5   3  -2  151.97   11.80
  -5   3  -2  231.35   14.38
  -5   3  -2  241.78   13.96
  -3  -6  -5  219.19   10.87
  -3  -6  -5  210.29   12.20
  -3  -6  -5  200.47   14.39
  -3  -6  -5  217.85    9.65
   3   6   5  204.89   11.89
  -3  -6  -5  212.00    9.91
  -2   0  -7    9.32    2.39
  -2   0  -7    9.74    2.78
   2   0   7    9.67    2.33
   2   0   7    7.98    3.07
   2   0   7    9.11    2.18
  -2   0  -7    9.48    2.22
  -4  -1   3  107.03    7.64
  -4  -1   3  104.28    7.87
  -4  -1   3  105.08    7.29
  -4  -1   3  113.05    7.68
   4   1  -3  104.16    7.43
   4   1  -3  109.42    6.78
   4   1  -3  102.02    7.17
  -5  -4  -4    4.93    1.64
  -5  -4  -4    4.34    1.94
   5   4   4    4.34    1.68
   5   4   4    4.72    1.81
   5   4   4    4.48    2.26
   0   1   7   45.32    6.06
   0  -1  -7   52.76    4.63
   0  -1  -7   46.60    6.51
  -3   5  -2   14.39    3.83
  -3   5  -2   14.97    3.74
   3  -5   2   15.72    3.01
  -3   5  -2   15.64    3.30
   3  -5   2   16.72    2.92
   3  -5   2   15.48    2.99
  -3   5  -2   15.70    3.02
  -2   2   6    1.00    0.95
   2  -2  -6    0.82    1.05
  -2   2   6    0.82    1.13
   2  -2  -6    1.04    0.84
  -2   2   6    1.29    1.19
   0   7   3  332.34   14.05
   0  -7  -3  311.81   12.86
   0  -7  -3  325.05   14.58
   2   6   6   68.13    7.25
  -2  -6  -6   72.32    5.43
   2   6   6   73.60    6.68
  -2  -6  -6   65.77    7.68
   2  -3  -6   83.04    6.69
  -2   3   6   66.61    6.52
  -2   3   6   94.64    7.36
  -2   3   6   92.45    7.35
  -1  -7  -3  695.32   19.34
  -1  -7  -3  662.97   21.51
  -2  -5  -7  310.87   10.74
   0   7   2  131.09   10.21
   0  -7  -2  126.33    9.35
   0   7   2  130.83    8.64
  -3   3   5   21.32    3.55
   3  -3  -5   23.21    3.44
   3  -3  -5   22.54    3.11
   3  -3  -5   21.34    3.55
  -3   3   5   22.43    3.24
  -3   3   5   19.26    5.40
   5  -3  -1   25.49    3.76
  -5   3   1   27.30    4.54
  -5   3   1   24.82    4.24
   5  -3  -1   25.52    3.21
   2  -6  -4   83.93    6.94
  -2   6   4   81.49    7.16
  -2   6   4   79.35    7.44
   2  -6  -4   82.12    6.22
   2  -6  -4   75.20    7.72
   1   5   7  581.88   18.74
  -1  -5  -7  572.45   15.23
  -1   0  -7  108.01    8.66
  -1   0  -7  110.38    7.00
   1   0   7  112.46    7.92
   1   0   7  121.06    8.05
   1   0   7  101.35   10.27
  -1   0  -7   99.48   10.11
   3  -1  -5  478.87   17.50
  -3   1   5  511.93   16.38
   3  -1  -5  478.24   13.17
  -3   1   5  483.50   13.98
  -3   1   5  515.94   17.66
   0  -4   4   39.24    4.43
   5  -1  -2  738.49   23.18
  -5   1   2  735.55   24.76
  -5   1   2  799.28   21.27
   5  -1  -2  763.93   17.10
  -5   1   2  609.75   28.21
   5  -1  -2  764.70   19.32
  -5   1   2  830.13   21.38
   4  -4  -3  304.95   12.50
  -4   4   3  301.13   12.80
  -4   4   3  293.62   13.74
   4  -4  -3  309.40   11.10
  -4   4   3  255.69   19.09
  -2  -6   0  195.24    9.96
  -2  -6   0  204.18   10.78
   2   6   0  207.90   10.61
   2   6   0  197.85   12.39
   2   6   0  200.97   11.52
  -1  -7  -4    0.27    0.95
   1   7   4   -0.00    1.05
   1  -5   3  189.54   10.28
  -1   5  -3  152.96    9.34
  -1   5  -3  175.41   14.06
   4   2   7  387.61   15.14
   4   2   7  386.70   12.92
  -4  -2  -7  378.38   13.68
   4   2   7  381.84   13.19
  -4  -2  -7  368.91   14.18
  -4  -2  -7  390.25   13.63
   2  -2   6  102.69    7.58
  -2   2  -6  107.22    7.35
  -2   2  -6  100.88    7.18
   2  -2   6  110.31    7.27
  -2   2  -6   98.24    8.01
   2  -2   6  106.67    7.77
  -5   2  -4   68.90    6.66
  -5   2  -4   74.95    6.78
   5  -2   4   75.88    6.89
   5  -2   4   71.62    5.46
  -5   2  -4   73.93    6.40
  -5  -4  -2  365.98   15.13
  -5  -4  -2  350.61   12.98
  -5  -4  -2  363.55   15.04
  -5  -2  -6  488.56   16.20
  -5  -2  -6  520.14   20.29
  -5  -2  -6  438.57   24.60
   5   2   6  476.92   17.65
   5   2   6  478.27   14.66
   5   2   6  471.23   16.91
   0  -6  -6    0.02    0.63
   0   6   6    0.01    1.04
   0   6   6    0.32    1.08
   0  -6  -6    0.17    0.77
  -1  -7  -2    0.24    0.89
   1   7   2    5.60    2.01
  -3  -4   2  212.81   10.40
   3   4  -2  217.28   10.94
  -3  -4   2  219.84   10.30
   3   4  -2  191.36   12.99
   3   4  -2  211.31   10.60
  -3  -4   2  194.75   10.00
   0   7   4  126.88    8.82
   0  -7  -4  119.66    7.94
   0  -7  -4  123.58    7.89
   0   7   4  130.78    8.53
  -3   5   4  681.40   19.81
  -3   5   4  610.82   27.69
  -3   5   4  698.12   18.82
   3  -5  -4  694.14   16.56
  -3   5   4  672.04   20.52
   0  -3   5   56.14    5.21
  -3  -3   3 1330.49   31.34
   3   3  -3 1314.52   26.50
   3   3  -3 1357.94   31.42
   3   3  -3 1391.22   28.29
  -4  -3  -7  277.06   12.76
   4   3   7  249.67   13.64
   4   3   7  256.21   12.31
  -4  -3  -7  244.90    9.99
   4   3   7  276.95   10.44
   1  -2   6  539.90   17.20
   1  -2   6  551.19   16.89
  -1   2  -6  542.88   16.17
  -1   2  -6  469.21   25.10
  -1   2  -6  491.39   24.17
   1  -2   6  534.11   19.19
   4  -5  -1  602.79   18.44
  -4   5   1  639.85   21.42
  -4   5   1  624.97   19.29
   4  -5  -1  681.32   16.88
  -4   5   0  479.00   17.18
   4  -5   0  470.91   14.08
  -4   5   0  466.86   16.54
  -4   5   0  464.06   18.59
  -4   1  -6   23.34    3.57
   4  -1   6   23.32    3.22
   4  -1   6   22.78    3.73
  -4   1  -6   22.69    3.53
   4  -1   6   25.09    3.84
   2  -1  -6    0.23    0.98
  -2   1   6    0.01    1.13
   2  -1  -6    0.05    0.74
  -2   1   6    1.51    1.28
   2  -1  -6    0.13    1.04
  -2   1   6    0.39    0.82
  -2   6  -1   93.51    7.71
  -2   6  -1   92.13    7.65
   2  -6   1   95.72    6.98
  -2   6  -1   83.51    9.22
   2  -6   1   89.17    6.88
   2  -6   1   72.71    8.62
  -2   6  -1   91.37    7.52
   3   0   7    0.24    0.70
  -3   0  -7    0.22    0.99
  -3   0  -7    0.15    0.85
   3   0   7    0.10    1.06
  -5   2   2   28.71    4.13
   5  -2  -2   29.10    3.73
  -5   2   2   15.55    7.41
   5  -2  -2   28.60    4.24
   5  -2  -2   27.97    3.39
  -6   0  -2   52.57    6.61
   6   0   2   46.47    4.89
   6   0   2   52.30    5.32
  -6   0  -2   54.51    5.44
  -6   0  -2   55.92    6.53
   6   0   2   40.62    8.20
  -6   0  -2   57.18    6.05
  -4  -5  -1  126.50    7.42
  -4  -5  -1  117.20    8.13
   4   5   1  122.95    8.27
   4   5   1  118.44    8.70
   4   5   1  116.57    9.64
  -4  -5  -1  125.39    8.33
   5  -1   5  448.81   17.67
  -5   1  -5  424.62   14.91
  -5   1  -5  384.28   17.31
   5  -1   5  412.60   13.23
   5  -1   5  393.12   13.33
  -5   1  -5  417.62   15.37
  -5   1  -5  336.65   19.07
  -2  -4   3  314.94   12.65
   2   4  -3  322.91   13.30
   2   4  -3  320.75   13.61
  -5  -4  -5  478.10   15.36
   5   4   5  466.16   16.44
   5   4   5  420.27   18.49
  -5  -4  -5  466.47   18.42
   6   1   3  134.73   11.83
  -6  -1  -3  178.09   11.69
   6   1   3  151.85   10.29
  -6  -1  -3  174.04   10.73
   6   1   3  166.54   10.00
  -6  -1  -3  158.29    8.50
   3  -3   5   68.33    5.59
  -3   3  -5   70.41    6.30
  -3   3  -5   60.71    7.04
   3  -3   5   69.51    6.07
   5   0  -2  397.40   14.08
  -5   0   2  410.12   15.17
  -5   0   2  390.40   16.69
   5   0  -2  387.76   16.57
   5   0  -2  402.77   13.17
  -5   0   2  393.02   14.81
  -5   0   2  400.59   14.38
  -5  -1  -6    4.09    2.22
   5   1   6    3.96    1.40
   5   1   6    3.67    1.32
   5   1   6    3.46    1.74
  -5  -1  -6    3.68    1.54
  -5  -1  -6    3.86    1.50
  -6  -1  -2  279.18   11.71
   6   1   2  272.45   11.20
   6   1   2  278.55   24.45
  -6  -1  -2  270.32   13.26
  -6  -1  -2  128.29   23.23
  -6  -1  -2  269.49   13.56
   3  -6  -1   42.57    4.48
  -3   6   1   42.60    5.19
  -3   6   1   40.60    5.32
  -3   6   1   35.82    5.08
  -1   7   2  267.21   17.12
   1  -7  -2  280.85   14.14
   1  -7  -2  309.14   14.21
  -1   7   2  299.17   13.47
   1  -7  -2  307.20   12.49
   1   6  -1   16.45    3.61
  -1  -6   1   18.56    3.28
  -1  -6   1   17.98    3.44
   1   6  -1   19.03    3.81
   1   6  -1   19.45    3.44
   4  -4   3   15.79    3.68
  -4   4  -3   15.28    4.07
  -4   4  -3   16.42    3.59
  -4   4  -3   18.12    3.42
  -4   4  -3   17.68    3.26
  -6   0  -3  547.32   17.92
  -6   0  -3  522.74   20.44
   6   0   3  502.12   17.83
   6   0   3  452.65   19.32
   2  -5   3  305.87   12.89
  -2   5  -3  329.74   14.83
   2  -5   3  315.39   12.52
  -2   5  -3  301.13   13.90
   4  -2  -4  223.22    9.32
   4  -2  -4  226.57   10.05
  -4   2   4  229.61   13.11
   4  -2  -4  207.87   11.28
  -4   2   4  208.89   10.86
   1  -7  -3  361.78   14.82
   1  -7  -3  322.80   16.39
   1  -7  -3  335.24   13.43
   1  -7  -3  336.76   13.78
  -1   7   3  301.09   14.63
  -1   7   3  344.99   14.41
   0  -5   3   35.21    4.33
   0   5  -3   34.38    4.63
   2   3  -4  209.47   12.81
   2   3  -4  294.17   13.11
  -2  -3   4  306.18   12.70
   2   3  -4  308.62   12.91
   5   3   0  104.34    7.40
  -5  -3   0  103.49    7.93
   5   3   0   83.77    9.86
  -5  -3   0  109.77    7.69
  -5  -3   0  101.13    7.75
  -4  -5  -6  109.65    7.42
  -4  -5  -6  107.43    9.23
   4   5   6  106.19    8.00
  -4  -5  -6  108.26    7.24
  -4  -5  -6  107.12    6.63
   4   5   6  109.93    7.88
   3  -6  -2  121.22    7.43
  -3   6   2  112.97    9.31
   3  -6  -2  109.31    9.30
  -3   6   2  109.69    8.88
  -2   4   6 1217.91   26.05
  -2   4   6 1274.64   27.94
   2  -4  -6 1186.41   23.69
  -2   4   6 1019.12   32.62
   5   3   6  443.81   16.09
   5   3   6  386.61   15.89
   5   3   6  453.73   16.15
  -5  -3  -6  438.44   19.96
  -5  -3  -6  426.32   16.85
   5   2  -1    0.03    0.93
  -5  -2   1    0.20    0.90
  -5  -2   1    0.05    1.04
   5   2  -1    0.28    0.89
  -5  -2   1    0.06    1.06
   4   1   7    8.38    2.25
  -4  -1  -7    7.41    1.93
  -4  -1  -7    8.66    2.11
  -4  -1  -7    7.77    2.08
   4   1   7    8.02    2.29
  -1  -1   6  879.36   21.41
  -1  -1   6  936.40   24.68
  -1  -1   6  927.65   27.08
   1   1  -6  847.55   22.35
   1   1  -6  754.64   29.77
   1   1  -6  942.60   24.89
   0  -7  -1  296.09   13.12
   0   7   1  314.16   15.87
   0   7   1  319.20   13.71
   0   7   1  250.22   18.87
   0   7   1  295.41   16.74
   0  -7  -1  302.45   13.15
  -4   1   4   78.49    7.06
  -4   1   4   85.74    6.98
   4  -1  -4   87.66    5.82
  -4   1   4   80.58    6.63
   4  -1  -4   77.14    7.03
  -3   4  -4  822.10   21.98
  -3   4  -4  789.57   22.42
  -3   4  -4  826.86   21.40
   3  -4   4  828.07   21.01
   3  -4   4  853.06   20.87
  -6   0  -1   97.59    9.70
   6   0   1  101.86    7.21
   6   0   1   93.69   10.24
  -6   0  -1  106.72    7.79
  -6   0  -1  101.13    8.31
   6   0   1   82.17    7.13
  -6   0  -1  106.96    8.61
  -3  -6  -1  129.58    7.82
   3   6   1  124.68    9.68
   3   6   1  130.12    9.10
  -3  -6  -1  131.98    8.48
  -3  -6  -1  137.30    8.08
  -3  -6  -1  137.85    9.00
   3   5   7    1.40    1.20
  -3  -5  -7    1.31    1.12
   3   5   7    0.91    1.24
  -5   3  -3   54.90    5.69
  -5   3  -3   48.14    7.08
  -5   3  -3   55.07    5.81
   5  -3   3   47.16    7.12
  -5   3  -3   52.79    6.42
  -2  -7  -3  152.69   10.60
   2   7   3  149.89    9.59
   2   7   3  154.77    9.74
  -2  -7  -3  114.98    7.67
  -2  -7  -3  151.41    8.65
  -1   3   7  520.76   23.91
  -1   3   7  728.99   20.52
  -1   3   7  679.49   19.88
   1  -3  -7  635.73   15.19
   0  -5  -7    5.26    1.96
   0   5   7    4.99    2.06
   0   5   7    5.76    2.09
   0  -5  -7    5.67    1.60
   2   7   4   14.31    3.05
  -2  -7  -4   14.66    3.25
   2   7   4   15.87    3.18
   6  -1   2  170.94    8.29
  -6   1  -2  169.66   10.42
   6  -1   2  160.50   10.08
   6  -1   2  126.28   14.40
  -6   1  -2  162.35   12.48
  -6   1  -2  173.77   11.51
   3  -4  -5  991.33   20.02
   3  -4  -5  945.97   20.10
  -3   4   5  896.66   25.06
  -3   4   5  966.02   26.10
  -3   4   5 1018.24   24.56
  -3   4   5  916.30   26.60
  -4   5   2  782.94   23.29
   4  -5  -2  817.93   19.20
   4  -5  -2  790.33   21.67
  -4   5  -1  108.83    8.74
   4  -5   1  110.42    7.20
  -4   5  -1  107.07    9.10
  -4   5  -1  110.84    7.85
   3  -2   6    1.08    1.23
  -3   2  -6    1.30    1.25
   3  -2   6    0.93    0.97
  -3   2  -6    1.19    1.16
   3  -6   0   87.48    8.66
  -3   6   0  111.51    7.90
  -3   6   0  112.88    8.69
   3  -6   0  117.09    7.39
  -3   6   0  111.22    9.90
  -1   2   7   44.78    5.23
  -1   2   7   47.56    5.21
   1  -2  -7   45.74    4.29
  -6  -2  -3    7.68    2.51
  -6  -2  -3    7.50    1.96
  -6  -2  -3    6.88    2.21
   2   5  -2  167.23   10.68
  -2  -5   2  182.45    9.86
   2   5  -2  152.96    9.69
   2   5  -2  180.21   10.25
   3   6   6  194.17   11.53
  -3  -6  -6  200.02    9.59
  -3  -6  -6  182.26   15.18
  -3  -6  -6  189.13   12.59
  -3  -6  -6  203.75    9.12
  -3  -6  -6  218.60   10.78
  -1  -7  -5   30.35    4.01
  -1  -7  -5   27.61    4.08
   1   7   5   29.39    4.11
   6   1   4   96.62    7.63
  -6  -1  -4  102.90    9.14
  -6  -1  -4   93.21    8.92
   6   1   4  108.99    6.99
  -6  -1  -4  101.86    7.47
  -4  -3   2   65.62    6.10
  -4  -3   2   61.64    5.95
   4   3  -2   64.15    6.09
   4   3  -2   59.48    5.33
  -4  -3   2   65.72    5.93
   4   3  -2   63.44    5.86
  -4  -3   2   62.74    5.37
   3   0  -5   36.65    9.34
   3   0  -5   69.35    6.22
   3   0  -5   65.89    5.30
  -3   0   5   67.79    6.80
  -3   0   5   63.59    6.46
  -3   0   5   66.01    5.26
   3   5  -1    4.21    1.81
  -3  -5   1    3.99    1.39
  -3  -5   1    4.05    1.52
   3   5  -1    3.51    1.78
   3   5  -1    4.46    2.04
  -3  -5   1    4.03    1.92
   1  -7  -1   62.32    6.52
   1  -7  -1   71.35    6.55
   1  -7  -1   63.83    6.08
  -1   7   1   64.01    6.31
  -1   7   1   61.99    7.09
  -4   3   4  566.80   19.04
   4  -3  -4  555.41   17.84
   4  -3  -4  573.13   15.90
  -4   3   4  530.52   27.91
  -4   3   4  566.59   18.79
   6  -1   1  452.03   21.54
  -6   1  -1  478.37   20.57
  -6   1  -1  523.05   18.68
  -6   1  -1  548.70   17.57
   6  -1   1  503.98   14.80
   6  -1   1  464.41   19.94
  -6   1  -1  343.36   28.58
   4   4   7 1359.16   28.70
  -4  -4  -7 1350.50   35.83
  -4  -4  -7 1306.94   23.63
   4   4   7 1331.73   25.14
   4   4   7 1306.93   27.23
   3   2  -4  563.97   18.09
  -3  -2   4  545.54   17.79
   3   2  -4  517.23   17.37
  -3  -2   4  557.78   18.57
   3   2  -4  547.29   16.77
   0   0  -7  132.82    7.23
   0   0  -7  114.01    8.78
   0   0   7   76.39   16.23
   0   0   7  140.44    8.50
  -6  -1  -1  859.16   45.62
   6   1   1 1163.44   29.04
   4   4  -1  167.11    9.70
   4   4  -1  139.49    9.06
  -4  -4   1  166.22    9.26
   4   4  -1  158.27    8.87
  -4  -4   1  169.78    9.73
  -1  -7  -1   55.54    5.82
   1   7   1   54.38    6.29
   1   7   1   51.32    6.98
  -1  -7  -1   56.47    6.88
  -6  -2  -2 1741.81   33.74
  -6  -2  -2 1752.59   36.38
   6   2   2 1711.00   30.20
  -6  -2  -2 1791.50   31.46
   5  -3  -2  354.04   13.49
  -5   3   2  351.86   14.99
   5  -3  -2  350.94   11.74
  -5   3   2  352.37   14.49
   1  -7  -4    3.99    1.64
   1  -7  -4    3.79    1.65
  -1   7   4    3.68    1.81
   1  -7  -4    4.21    1.59
  -1   7   4    3.55    1.57
   6   2   4    2.70    1.32
  -6  -2  -4    3.30    1.61
  -6  -2  -4    2.81    1.76
   6   2   4    2.74    1.48
   0  -2   6   94.07   13.75
   0  -2   6  128.91    7.94
   5  -4   0  393.19   15.66
   5  -4   0  425.71   13.31
  -5   4   0  418.21   16.03
  -5   4   0  413.09   17.65
   6  -1   3  172.22   11.54
   6  -1   3  173.39   10.63
  -6   1  -3  188.78   11.38
  -6   1  -3  200.04   12.23
  -6   1  -3   85.36   21.86
  -2  -3  -8  341.32   14.33
  -2  -3  -8  320.72   10.86
   2   3   8  315.52   13.30
   5   0   6  144.99    7.71
   5   0   6  146.04    7.80
   5   0   6  142.85    9.70
  -5   0  -6  137.04    8.88
  -5   0  -6  140.40   11.10
  -5   0  -6  140.71    8.72
   0  -7  -5   68.87    5.94
   0  -7  -5   67.96    6.26
   0  -7  -5   70.50    6.40
   0   7   5   72.23    6.44
  -6   0  -4  183.96   12.85
   6   0   4  196.15    9.22
   6   0   4  189.10   10.40
  -6   0  -4  207.91   12.65
   6   0   4  170.60    8.96
   5   4   1  366.22   14.10
  -5  -4  -1  341.03   12.52
  -5  -4  -1  369.30   14.50
  -5  -4  -1  366.35   14.90
   5   4   1  316.50   20.20
  -3   6   3   57.22    6.16
   3  -6  -3   57.89    5.36
  -1   4   7    0.46    1.17
  -1   4   7    0.54    1.25
   1  -4  -7    1.28    0.97
   2   7   2  582.53   18.91
  -2  -7  -2  587.07   19.11
   2   7   2  577.91   19.38
  -2  -7  -2  589.29   17.76
  -5   4  -1   75.27    8.03
  -5   4  -1   68.47    6.27
   5  -4   1   79.36    5.77
  -5   4  -1   75.26    7.13
  -5  -1   2  165.96    9.83
   5   1  -2  163.50    8.87
   5   1  -2  163.26    8.97
  -5  -1   2  175.68    9.55
  -5  -1   2  174.62    9.81
   4   6   4   58.28    5.89
  -4  -6  -4   58.36    6.01
  -4  -6  -4   52.02    5.85
  -4  -6  -4   59.20    5.48
   4   6   4   56.77    6.17
   2   7   5    1.08    1.27
  -2  -7  -5    0.86    0.98
   2   7   5    1.04    1.23
   2   2   8  245.98   11.48
  -2  -2  -8  253.14   10.22
   2   2   8  277.55   20.65
   2   2   8  259.05   16.86
  -2  -2  -8  267.90   11.92
  -2   0   6   59.15    6.00
  -2   0   6   61.17    5.66
   2   0  -6   58.92    5.08
   2   0  -6   48.20    7.45
   2   0  -6   55.21    5.80
  -2   0   6   56.28    5.06
   4   0  -4    3.73    1.32
  -4   0   4    4.04    1.66
  -4   0   4    3.31    1.92
   4   0  -4    3.69    1.60
  -4   0   4    3.66    1.65
   1   4  -4  112.58    8.20
   1   4  -4  113.21    8.26
  -1  -4   4  116.20    7.82
   2   2  -5  534.63   17.43
   2   2  -5  527.97   17.23
   2   2  -5  480.96   18.80
   4   2  -3  404.83   15.52
   4   2  -3  396.28   13.93
   4   2  -3  412.04   14.76
  -4  -2   3  416.06   14.95
  -4  -2   3  435.00   14.94
  -2   1  -7  132.37    9.62
  -2   1  -7  148.25    8.34
   2  -1   7  137.64    8.96
   2  -1   7  128.76   11.04
   2  -1   7  146.07    8.65
  -2   1  -7  136.63    9.19
   1  -6   2 1836.32   30.49
  -1   6  -2 1829.02   34.82
  -1  -3  -8   35.93    3.83
  -4  -6  -3   25.44    4.19
  -4  -6  -3   21.23    4.74
  -4  -6  -3   23.04    4.12
  -4  -6  -3   23.09    3.82
   4   6   3   22.18    4.49
   4   6   3   25.28    3.85
  -1   1   7  102.00    7.84
  -1   1   7  122.65    8.08
  -1   1   7  117.75    8.28
   1  -1  -7   76.81   10.88
   5   4   6  471.62   16.59
   5   4   6  488.69   16.35
  -5  -4  -6  476.73   14.79
   5   4   6  447.53   15.75
  -5  -4  -6  476.32   19.21
   2  -6  -5   16.70    2.85
   2  -6  -5   17.02    2.91
  -2   6   5   16.86    3.23
  -2   6   5   17.32    3.33
  -1   6   6  293.13   13.13
  -1   6   6  288.28   13.27
   1  -6  -6  241.69   13.71
   1  -6  -6  294.45   11.10
  -5   4   1  333.20   14.91
   5  -4  -1  312.11   13.64
   5  -4  -1  344.00   11.79
  -2  -4  -8  178.38    9.13
  -6   0   0  476.35   16.16
   6   0   0  444.86   15.52
   6   0   0  469.73   14.32
   6   0   0  419.60   17.60
  -6   0   0  502.39   16.62
  -6   0   0  476.29   17.07
  -6   0   0  476.59   16.39
  -3   5  -3   61.64    5.80
   3  -5   3   63.92    5.77
  -3   5  -3   59.73    7.06
  -3   5  -3   58.51    6.09
  -3   5  -3   63.41    6.16
   4   0   7  335.92   12.05
  -4   0  -7  329.37   13.21
  -4   0  -7  307.71   12.45
   4   0   7  319.61   14.10
   6  -1   0   66.35    5.79
  -6   1   0   65.12    6.72
  -6   1   0   67.05    7.06
   6  -1   0   63.36    6.44
  -6   1   0   64.71    6.40
  -6   1   0   62.99    5.77
   6  -1   0   72.02    5.53
  -3  -3  -8    3.59    1.37
   3   3   8    3.53    1.60
   3   3   8    1.19    2.62
  -3  -3  -8    3.42    1.56
  -1  -2  -8    2.27    1.07
   1   2   8    2.07    1.49
  -4  -6  -5    0.54    0.88
   4   6   5    0.55    0.86
   4   6   5    1.04    1.21
  -4  -6  -5    1.01    1.09
  -4  -6  -5    0.68    1.24
   1   6   7  100.94    7.76
  -1  -6  -7  103.23    6.28
   1   5  -3   26.54    3.92
  -1  -5   3   25.24    3.61
   1   5  -3   26.02    4.26
  -1   1  -7   26.17    3.71
   1  -1   7   27.57    3.91
   1  -1   7   27.03    4.16
  -1   1  -7   24.95    4.16
  -1   1  -7   27.39    3.42
   1  -1   7   29.26    3.87
   0  -6   2   45.07    5.12
   0   6  -2   17.05    3.43
   5   5   4    6.74    2.70
   5   5   4    8.10    2.27
  -5  -5  -4    6.20    1.82
   5   5   4    7.77    2.26
  -5  -5  -4    7.44    2.43
   2  -7  -2  112.81    9.15
   2  -7  -2  130.58    8.32
  -2   7   2  129.02    8.98
  -2   7   2  122.67    9.32
  -2   7   2  128.75    8.71
   2   6   7   29.55    4.17
  -2  -6  -7   28.01    3.41
  -1  -3   5   13.42    2.68
   1   3  -5   11.91    2.67
   1   3  -5   11.42    2.44
  -6   2  -1    0.68    1.09
  -6   2  -1    0.75    1.20
   6  -2   1    0.78    0.76
   6  -2   1    0.70    1.20
   6  -2   1    1.06    1.22
  -3  -2  -8    9.20    2.81
   3   2   8    7.80    3.38
  -3  -2  -8   10.26    2.07
   3   2   8    9.64    2.40
  -3   6  -1   -0.04    1.28
  -3   6  -1    0.08    0.93
   3  -6   1    0.11    0.65
   3  -6   1    0.16    0.92
  -3   6  -1    0.18    0.89
  -2   5   6   80.14    6.92
   2  -5  -6   76.45    5.61
   2  -5  -6   69.40    5.83
  -2   5   6   75.02    6.78
   2  -5  -6   70.60    6.28
   6  -2   2   33.25    5.04
  -6   2  -2   31.03    6.39
  -6   2  -2   34.89    5.25
   6  -2   2   36.08    3.78
   0  -7   0  102.64    8.10
   0   7   0  106.94    8.91
   0   7   0   95.08    8.78
  -1  -4  -8   37.50    3.88
   1   4   8   35.66    4.69
   5   5   3 1411.93   36.35
  -5  -5  -3 1386.56   34.41
  -5  -5  -3 1366.93   37.66
   5   5   3 1279.48   40.19
   4   5   0  378.65   17.50
  -4  -5   0  346.82   15.45
   4   5   0  359.77   15.08
  -4  -5   0  375.16   15.67
   6   2   1  120.34    7.83
  -6  -2  -1  118.01    8.16
  -6  -2  -1  116.54    8.66
  -6  -2  -1  122.63    8.56
  -6  -3  -3   72.93    7.54
  -6  -3  -3   77.34    6.23
  -6  -3  -3   75.97    7.07
   6   3   3   72.63    6.05
   4  -5  -3   90.70    6.78
  -4   5   3   90.51    7.39
  -4   5   3   72.59    9.14
   4  -5  -3   94.75    7.32
  -4   5   3   90.50    7.48
  -4   5  -2   40.54    4.68
   4  -5   2   40.61    4.59
  -4   5  -2   29.96    4.64
  -4   5  -2   41.06    4.96
  -4   5  -2   40.15    5.90
  -6  -1  -5  822.81   29.89
   6   1   5  811.88   23.04
   6   1   5  789.73   24.98
   6   1   5  709.52   21.64
   1  -7   0  174.77   11.25
   1  -7   0  196.60   10.80
  -1   7   0  191.76   11.30
  -1   7   0  182.04   15.95
   4  -4  -4   45.26    5.26
  -4   4   4   43.70    5.00
  -4   4   4   44.35    5.11
  -4   4   4   39.99    6.25
   4  -4  -4   43.27    4.15
   3  -1   7  398.68   15.96
  -3   1  -7  378.91   14.71
   3  -1   7  342.87   13.79
  -5   4  -2  302.45   14.35
  -5   4  -2  282.06   14.01
   5  -4   2  305.85   12.42
  -5   4  -2  292.80   16.09
  -5   4  -2  251.76   19.11
  -6  -2  -5   51.32    6.36
   6   2   5   47.46    5.25
   6   2   5   52.48    5.04
  -6  -2  -5   47.40    4.76
  -6  -3  -4  718.02   26.46
  -6  -3  -4  752.41   22.28
   6   3   4  731.11   23.97
   6   3   4  758.60   22.88
  -2   6  -2 1216.27   33.81
   2  -6   2 1144.23   32.93
   2  -6   2 1242.99   32.86
  -2   6  -2 1178.36   34.95
  -2   6  -2 1176.55   34.09
  -2   6  -2 1105.23   36.49
   2  -7  -3   22.13    4.17
  -2   7   3   24.45    3.76
   2  -7  -3   24.23    3.50
  -2   7   3   21.73    4.06
   2  -7  -3   21.40    3.80
   4  -3   5  270.21   12.04
  -4   3  -5  272.98   13.42
  -4   3  -5  264.80   15.95
  -4   3  -5  263.63   14.06
   4  -3   5  257.62   15.04
  -2   7   1    4.54    2.04
   2  -7  -1    3.97    1.68
   2  -7  -1    4.33    1.63
  -2   7   1    5.34    2.07
  -2   7   1    3.77    1.91
   2   6  -1    9.41    2.57
   2   6  -1    8.41    2.51
   2   6  -1    9.19    2.51
  -2  -6   1    8.83    2.33
  -5   2  -5  249.44   13.24
  -5   2  -5  229.87   13.92
  -5   2  -5  248.18   12.19
   5  -2   5  205.35   15.50
   5  -2   5  248.64   10.89
   6  -1   4   30.63    3.51
  -6   1  -4   24.08    7.16
  -6   1  -4   32.57    4.81
   6  -1   4   31.00    3.98
  -6   1  -4   33.09    4.48
  -6   1  -4   32.81    4.74
   6  -1   4   32.75    4.85
   3   4   8 1077.12   30.54
  -3  -4  -8  970.98   27.10
  -3  -4  -8 1036.77   29.88
  -2  -1  -8  350.28   15.72
  -2  -1  -8  359.11   13.68
   2   1   8  368.17   15.07
  -2  -1  -8  314.26   15.20
   2   1   8  386.96   16.01
   2   1   8  316.52   15.37
  -5  -5  -5  210.78   10.37
  -5  -5  -5  198.79   13.05
   5   5   5  209.43   11.47
   5   5   5  212.47   11.15
   6   1   0   83.66    7.89
  -6  -1   0   88.91    7.42
  -6  -1   0   85.88    7.62
   6   1   0   81.25    6.22
  -6  -1   0   89.76    6.95
   6   1   0   88.41    6.33
  -1  -7  -6  703.35   21.59
   1   7   6  713.58   23.27
  -3  -7  -4   24.42    3.92
  -3  -7  -4   24.32    3.69
   3   7   4   22.34    3.63
  -3  -7  -4   23.05    3.95
   4   6   2   14.38    3.52
  -4  -6  -2   14.86    2.93
   4   6   2   15.00    3.01
  -4  -6  -2   16.12    3.13
  -4  -6  -2   14.57    2.69
  -5   1   3  667.40   22.95
   5  -1  -3  699.68   21.58
  -5   1   3  670.41   22.07
  -5   1   3  521.95   30.39
   5  -1  -3  669.27   20.14
   3  -5  -5  413.99   14.37
  -3   5   5  424.85   17.16
  -3   5   5  376.90   21.72
  -3   5   5  416.09   16.95
   3  -5  -5  351.04   18.19
  -3   5   5  439.26   17.36
  -5   2   3   12.31    2.80
   5  -2  -3   12.78    2.39
   5  -2  -3   14.00    2.56
   4   5   7  813.34   25.51
   4   5   7  810.05   25.88
   4   5   7  756.92   24.61
  -4  -5  -7  820.83   22.52
  -4  -5  -7  787.44   23.31
  -4  -5  -7  797.70   31.28
  -6   2   0  701.94   22.98
  -6   2   0  614.02   24.61
   6  -2   0  641.67   21.37
   6  -2   0  681.40   20.05
   6  -2   0  637.98   23.43
   4  -2   6   56.08    4.91
  -4   2  -6   55.26    6.06
   4  -2   6   58.52    6.22
  -4   2  -6   60.07    5.96
  -5   3  -4  152.13   11.63
   5  -3   4  171.94    8.99
   5  -3   4  136.99   13.75
  -5   3  -4  166.57   10.27
  -5   3  -4  135.15   12.52
  -5   3  -4  169.99   10.68
   1  -7  -5    0.05    1.00
  -1   7   5    0.00    1.04
   1  -7  -5    0.16    0.81
   3   6   0  457.54   19.10
  -3  -6   0  499.46   18.47
   3   6   0  470.98   19.50
   3   6   0  506.96   18.79
  -3  -6   0  472.62   16.63
   5   2   7  218.62   10.51
  -5  -2  -7  213.27   10.51
  -5  -2  -7  224.89   13.97
   5   2   7  215.64   12.95
  -5  -2  -7  219.92   12.54
   5   2   7  222.30   10.06
   1  -5  -7  142.21    7.98
  -1   5   7  142.45    9.74
  -1   5   7  143.31    9.46
   2   7   1  147.34   10.55
  -2  -7  -1  156.17    9.94
  -2  -7  -1  152.07    9.14
   2   7   1  135.42   10.40
  -6  -3  -2    0.25    1.20
  -6  -3  -2    0.11    0.96
  -6  -3  -2    0.34    1.13
   3   1  -5   86.12    6.40
  -3  -1   5   91.59    6.95
   3   1  -5   89.29    7.04
   3   1  -5   79.61    6.43
  -3  -1   5   87.97    7.42
  -3  -7  -3    8.55    2.29
   3   7   3    8.09    2.33
  -3  -7  -3    8.44    2.45
  -3  -7  -3    7.71    2.65
  -4   4  -4   31.01    4.76
  -4   4  -4   32.73    4.67
  -4   4  -4   31.57    5.06
  -4   4  -4   34.02    4.58
   4  -4   4   32.89    3.86
   4  -4   4   27.07    4.37
  -6   2  -3  221.59   15.25
   6  -2   3  240.33   12.93
  -6   2  -3  248.08   12.74
  -6   2  -3  133.04   20.96
  -2  -7  -6   25.95    3.79
   2   7   6   25.91    4.07
   2   7   6   26.78    3.97
  -5  -3   1   34.89    4.38
   5   3  -1   28.40    4.82
   5   3  -1   31.59    4.45
  -5  -3   1   34.17    4.35
  -5  -3   1   32.06    4.32
  -3   6   4  843.98   25.74
  -3   6   4  806.64   26.44
  -3   6   4  810.23   27.42
   3  -6  -4  877.58   23.74
  -6   0  -5  256.90   14.11
   6   0   5  263.41   14.52
   6   0   5  264.47   11.41
   6   0   5  246.08   11.53
  -6   0  -5  264.88   12.19
  -6   0  -5  263.28   15.62
   0  -6  -7  127.79    7.76
   0   6   7  133.36    9.37
   0   6   7  136.71    9.48
   5   3   7  331.75   15.52
  -5  -3  -7  342.87   13.94
  -5  -3  -7  301.16   16.32
  -5  -3  -7  326.22   17.57
   5   3   7  287.27   14.05
   5   3   7  327.00   13.26
  -1  -1  -8   11.94    2.88
  -1  -1  -8   11.92    2.85
  -1  -1  -8   12.47    2.38
   1   1   8    8.49    2.64
   1   1   8   13.31    2.81
   3   1   8    1.03    0.94
  -3  -1  -8    0.67    0.99
  -3  -1  -8    1.07    1.05
   3   1   8    1.17    1.39
   1   7   0   30.49    4.39
  -1  -7   0   32.45    4.29
   1   7   0   34.82    5.09
  -1  -7   0   33.83    4.76
  -3  -6  -7 1725.72   38.25
  -3  -6  -7 1757.88   38.17
  -3  -6  -7 1742.01   30.18
   3   6   7 1710.94   42.79
  -5   4   2  276.62   13.95
   5  -4  -2  284.19   12.58
   5  -4  -2  293.60   14.66
  -5   4   2  298.52   14.08
  -5   1  -6   42.83    4.99
  -5   1  -6   45.73    5.01
  -5   1  -6   43.27    5.88
   5  -1   6   45.93    4.31
   5  -1   6   44.48    5.30
   0   3   8  322.06   15.60
   0   3   8  311.61   13.79
   0  -3  -8  336.81   12.57
  -3  -7  -5    2.23    1.49
   3   7   5    2.29    1.48
  -3  -7  -5    2.06    1.42
  -5  -5  -2   65.80    5.47
  -5  -5  -2   61.80    6.10
  -5  -5  -2   64.56    6.16
  -2  -5  -8  140.06    8.19
  -1   4  -5   29.52    4.18
   1  -4   5   29.60    4.04
   1  -4   5   30.06    4.07
  -2   4  -5  116.85   12.08
   2  -4   5  138.07    8.89
   2  -4   5  144.50    9.30
  -2   4  -5  136.18    9.23
  -6  -3  -5   62.10    7.12
   6   3   5   64.44    5.63
  -6  -3  -5   63.75    5.42
   6   3   5   63.30    6.02
  -4  -6  -6  301.91   13.10
  -4  -6  -6  273.80   15.93
   4   6   6  281.03   13.68
   4   6   6  276.50   13.94
  -4  -6  -6  240.07   14.43
   4   1  -4  117.87    7.04
   4   1  -4  115.09    7.87
  -4  -1   4   96.09    7.07
   4   1  -4  112.17    8.08
  -4  -1   4  116.30    8.40
   0   7   6  111.96    8.19
   0  -7  -6  118.85    7.26
   0  -7  -6  105.55    7.65
   0   7   6  111.93    7.97
  -5  -1  -7  124.71    8.23
  -5  -1  -7  130.11   10.81
  -5  -1  -7  130.16    8.78
   5   1   7  131.39    7.88
   5   1   7  135.09    9.14
   1   6  -2  194.14   11.44
   1   6  -2  190.55   11.39
   1   6  -2  163.68   12.31
  -1  -6   2  192.38   10.93
   1   0  -7    5.24    1.80
  -1   0   7    0.15    0.87
  -1   0   7    0.31    0.97
   1   0  -7    0.28    1.05
   5   0  -3    0.81    1.11
  -5   0   3    0.87    1.28
   5   0  -3    0.82    0.80
  -5   0   3    1.05    1.18
  -5   0   3    1.03    1.45
   0   1  -7  117.22    7.47
   0  -1   7  121.66    8.23
   0  -1   7   71.52   12.92
   0   1  -7   94.57   11.65
   0   1  -7   90.42   10.27
  -5  -4   0   21.66    3.50
   5   4   0   23.07    3.54
  -5  -4   0   21.91    3.50
  -5  -4   0   22.50    3.46
   5   4   0   17.94    4.32
   1   5   8  387.62   16.71
  -1  -5  -8  379.07   13.65
   2  -7  -4  268.24   12.86
  -2   7   4  279.31   13.82
   2  -7  -4  278.32   12.13
  -2   7   4  274.68   13.73
  -2   7   4  250.97   13.40
   1   2  -6  317.73   14.70
  -1  -2   6  330.37   14.29
   1   2  -6  313.26   13.56
   1   2  -6  256.69   17.05
   1   2  -6  254.24   15.39
   0   2   8   45.67    5.69
   0  -2  -8   49.42    4.34
   2  -3   6  118.39    7.98
  -2   3  -6   94.93   12.86
   2  -3   6  122.75    8.63
  -2   3  -6  126.09    8.39
   5   2  -2   42.96    4.66
  -5  -2   2   45.24    4.97
  -5  -2   2   44.81    4.91
   5   2  -2   35.97    6.44
  -5  -2   2   44.62    4.98
   2  -7   0  140.02    9.08
  -2   7   0  133.44    9.64
   2  -7   0  124.05    9.18
  -2   7   0  127.50   10.79
  -2   7   0  132.26    9.35
   5  -3  -3  639.14   23.05
  -5   3   3  657.14   22.61
   5  -3  -3  678.74   20.64
  -5   3   3  631.11   22.20
  -3   2   6  390.77   15.41
   3  -2  -6  380.03   13.53
  -3   2   6  386.52   19.27
  -3   2   6  386.69   18.27
   3  -2  -6  361.73   15.26
   0   4   8  607.15   21.57
   0   4   8  625.66   21.36
   0  -4  -8  584.66   17.70
  -6   1   1  256.94   20.01
  -6   1   1  306.68   14.10
   6  -1  -1  294.92   12.26
  -6   1   1  319.91   14.36
   6  -1  -1  312.95   15.94
  -6   1   1  332.43   14.56
   6  -1  -1  322.62   12.89
   1  -5   4  495.30   17.89
   1  -5   4  449.69   17.13
   3  -3  -6   10.93    2.72
  -3   3   6   11.21    3.45
   3  -3  -6   10.83    2.17
  -3   3   6   11.78    2.90
  -3   3   6   10.63    2.77
  -4  -3  -8   86.29    6.84
  -4  -3  -8   90.38    6.30
   4   3   8   93.96    8.05
   4   3   8   58.00   10.23
  -1   3  -6   66.73    5.96
   1  -3   6   61.62    5.61
   1  -3   6   64.65    5.67
   4   2   8  595.65   20.49
  -4  -2  -8  640.93   21.09
   4   2   8  512.00   22.84
  -4  -2  -8  640.08   21.19
  -2  -1   6   57.36    5.61
   2   1  -6   48.49    7.18
   2   1  -6   55.38    5.38
   2   1  -6   60.87    6.07
   3   4  -3  263.10   13.05
   3   4  -3  238.48   15.18
   3   4  -3  200.63   16.99
  -3  -4   3  268.01   12.49
  -6   0   1   18.68    3.54
   6   0  -1   18.04    3.44
  -6   0   1   19.50    3.36
  -6   0   1   18.29    3.33
  -6   0   1   20.00    3.53
   6   0  -1   19.34    3.06
   6   0  -1   17.49    3.10
  -5  -5  -6    2.88    1.38
   5   5   6    3.41    1.68
  -5  -5  -6    3.36    1.92
   5   5   6    3.29    1.59
   2  -5   4 1051.99   29.04
   2  -5   4 1006.76   28.25
  -2   5  -4 1033.44   30.35
  -2   5  -4  944.98   31.35
   4  -6  -1  469.45   16.22
  -4   6   1  471.84   17.95
   4  -6  -1  395.70   16.09
  -4   6   1  425.67   20.24
   3   7   2  125.14   10.58
  -3  -7  -2  132.05    8.35
   3   7   2  136.53    9.06
   3   7   2  134.28    9.75
  -3  -7  -2  133.34    9.16
   3   5   8    9.95    2.90
  -3  -5  -8   10.78    2.08
   3   5   8   10.94    2.58
  -3  -5  -8   10.46    2.40
  -2   3   7    3.02    1.85
  -2   3   7    2.56    1.85
  -2   3   7    4.70    1.96
  -5   4  -3  214.27   12.76
  -5   4  -3  237.62   14.20
  -5   4  -3  248.96   12.43
  -5   4  -3  236.59   12.91
   6  -3   1   66.31    6.17
  -6   3  -1   69.57    7.53
   6  -3   1   67.81    6.86
  -5  -4  -7   70.94    8.06
   5   4   7   71.11    6.48
   5   4   7   59.63    6.65
   5   4   7   60.13    7.87
  -6  -2   0   92.76    8.01
   6   2   0   76.61    8.59
  -6  -2   0   92.43    7.68
  -6  -2   0   94.70    7.12
   6   2   0   95.02    7.43
  -4   1  -7   18.14    3.14
  -4   1  -7   16.58    3.18
   4  -1   7   17.52    2.98
   4  -1   7   18.75    3.31
  -3   6  -2   94.72    7.71
  -3   6  -2   82.74    8.80
   3  -6   2   97.64    7.03
  -3   6  -2   91.98    7.81
  -3   6  -2   92.19    7.20
   3  -6   2   92.10    6.80
  -6   2   1   32.86   11.50
  -6   2   1   26.35   10.30
   6  -2  -1   51.30    4.99
   6  -2  -1   55.50    4.99
  -6   2   1   56.58    5.89
  -4   6   0   14.26    3.30
  -4   6   0   14.03    3.12
  -4   6   0   13.78    2.98
   4  -6   0   14.11    2.52
  -4   2   5  243.62   12.83
  -4   2   5  236.48   14.59
   4  -2  -5  250.78   10.56
   4  -2  -5  239.52   11.81
  -2   2   7  435.21   20.04
  -2   2   7  521.04   18.82
  -2   2   7  478.57   19.35
   2  -2  -7  460.74   15.34
   0   4  -5    0.13    1.11
   0  -4   5    0.22    1.06
   6   2   6   83.23    6.24
   6   2   6   75.44    6.65
   6   2   6   72.78    6.67
  -6  -2  -6   67.78    6.21
  -6  -2  -6   77.62    8.04
   3  -4   5  131.49    8.69
  -3   4  -5  115.62    9.51
   3  -4   5  135.92    8.23
  -3   4  -5  127.10    8.65
  -3   1   6   15.52    2.94
  -3   1   6   17.00    3.27
   3  -1  -6   16.78    3.09
   3  -1  -6   16.82    2.54
  -3   1   6   13.43    4.00
  -6  -3  -1  316.70   14.33
  -6  -3  -1  326.46   15.07
   6   3   1  330.33   14.34
  -6  -3  -1  332.80   14.87
   3   3  -4  804.46   25.21
   3   3  -4  953.40   27.57
   3   3  -4  932.69   28.44
  -3  -5   2   75.37    6.18
   3   5  -2   74.65    6.76
   3   5  -2   75.68    6.51
   4   4   8    0.40    1.25
  -4  -4  -8    0.37    1.06
  -4  -4  -8    0.48    1.26
   4   4   8    0.02    0.76
   6   4   4  387.39   16.21
  -6  -4  -4  394.31   14.91
  -6  -4  -4  393.78   17.40
   4  -6  -2   28.62    3.68
   4  -6  -2   27.60    4.27
  -4   6   2   26.93    4.43
  -4   6   2   26.61    4.37
  -2   0  -8    0.46    1.02
   2   0   8    0.86    0.90
  -2   0  -8    0.04    0.83
   2   0   8    0.18    0.87
   2   0   8   -0.05    1.01
  -2   0  -8    0.22    1.30
  -3   3  -6   67.78    6.68
   3  -3   6   68.66    6.18
   3  -3   6   69.14    5.64
  -3   3  -6   86.99    7.00
   4   6   1  218.15   12.30
  -4  -6  -1  237.17   11.95
   4   6   1  211.05   13.07
  -4  -6  -1  224.84   10.05
   4   6   1  225.83   12.17
  -6   3  -2   47.44    7.80
  -6   3  -2   45.30    5.48
   6  -3   2   46.07    4.42
  -6   3  -2   43.42    6.03
  -6   3  -2   45.55    5.63
  -3  -7  -6  346.90   12.40
  -3  -7  -6  391.34   14.86
   3   7   6  346.82   16.47
   3   7   6  341.67   14.79
   6  -3   0  279.65   13.04
   6  -3   0  300.40   11.14
  -6   3   0  299.62   13.21
  -6   3   0  299.98   14.96
   2   4  -4  151.82    9.40
   2   4  -4  147.77    9.52
  -2  -4   4  154.16    9.27
   0   5  -4  115.74    8.31
   0  -5   4  120.79    7.87
  -4  -4   2  155.83    9.28
   4   4  -2  156.98    9.68
   4   4  -2  172.93    9.88
   4   4  -2  137.17    9.13
  -1   7  -1   19.82    4.02
  -1   7  -1   29.51    4.31
   1  -7   1   27.22    3.87
   1  -7   1   25.07    3.65
   6   1   6   82.51    8.15
   6   1   6  102.59    6.94
   6   1   6  104.91    6.65
  -6  -1  -6  105.68    9.42
  -6  -1  -6  101.28    7.22
  -3   4   6    5.67    2.09
  -3   4   6    3.39    1.62
   3  -4  -6    3.92    1.53
   3  -4  -6    3.66    1.35
  -3   4   6    2.82    2.27
   0   8   3   78.45    6.82
   0  -8  -3   73.05    6.79
   0  -8  -3   75.66    7.72
  -4   3   5  512.59   17.96
   4  -3  -5  503.35   16.16
   4  -3  -5  518.03   14.70
  -4   3   5  501.52   18.68
  -4   3   5  474.19   20.63
  -6  -4  -3   30.69    3.96
   6   4   3   32.03    4.05
  -6  -4  -3   32.18    4.68
  -6  -4  -3   32.79    4.76
   4  -5  -4   19.92    2.95
  -4   5   4   18.32    3.37
  -4   5   4   19.17    3.99
   4  -5  -4   19.39    3.30
  -4   5   4   18.99    3.99
  -4   5  -3   11.36    3.07
  -4   5  -3   10.60    2.49
  -4   5  -3    9.61    2.80
  -4   5  -3   10.79    2.60
  -5   5   0   64.81    6.79
  -5   5   0   69.99    6.67
   5  -5   0   71.05    5.65
   6  -1   5    1.26    1.04
   6  -1   5    0.68    0.91
  -6   1  -5    0.72    1.41
  -6   1  -5    2.08    1.55
  -6   1  -5    1.11    1.69
   6  -1   5    0.96    1.29
  -6   1  -5    0.91    1.11
  -6   2  -4  446.99   17.99
   6  -2   4  469.34   14.68
  -6   2  -4  484.74   17.73
   0   7  -1   30.39    4.57
   0  -7   1   28.11    4.04
   0  -1  -8   25.32    3.20
   0   1   8   18.53    7.09
   0  -1  -8   21.62    4.01
  -2   6   6  252.70   13.16
   2  -6  -6  254.96   10.95
   2  -6  -6  234.43   11.24
  -2   6   6  257.46   12.61
  -2   4   7  293.21   16.52
  -2   4   7  312.36   13.87
  -2   4   7  279.55   16.38
  -1  -8  -3   18.62    3.60
   1   8   3   20.40    3.80
  -1  -8  -4   38.75    5.18
  -1  -8  -4   39.75    5.03
   4  -1  -5  292.18   13.18
  -4   1   5  321.31   12.96
   4  -1  -5  321.76   11.53
  -4   1   5  301.50   14.20
  -4  -1  -8   65.40    6.31
  -4  -1  -8   61.94    5.67
   4   1   8   68.40    5.44
   4   1   8   65.34    6.31
   2   5  -3  148.86    9.32
  -2  -5   3  150.11    8.83
   2   5  -3  145.34    9.43
   4   3  -3  989.42   23.24
  -4  -3   3  876.51   22.81
   4   3  -3  911.27   24.08
   4   3  -3  905.63   24.81
  -4  -3   3  977.94   23.64
   2  -2   7  138.44    8.96
  -2   2  -7  132.48    9.45
  -2   2  -7  143.33    8.71
   2  -2   7  148.35    9.09
  -2   2  -7  120.36   12.09
   0  -8  -4  164.84   10.57
   0   8   4  173.53   10.10
   0  -8  -4  159.76   11.85
   0  -8  -4  166.81    9.46
  -5   0  -7  243.00   10.90
   5   0   7  265.53   11.03
  -5   0  -7  272.03   14.61
   5   0   7  268.48   12.65
  -5   0  -7  265.85   12.27
  -5   5   1   26.43    4.31
   5  -5  -1   27.85    3.43
  -5   5   1   24.16    4.16
   5  -5  -1   25.89    3.92
   6   3   6   48.55    5.09
  -6  -3  -6   48.80    6.14
  -6  -3  -6   41.36    4.43
   6   3   6   46.97    5.18
   3  -7  -2   78.24    6.20
   3  -7  -2   68.57    6.62
  -3   7   2   75.06    7.51
  -3   7   2   76.09    7.60
   0  -5  -8  363.19   11.97
   0   5   8  383.29   15.06
   0   5   8  378.80   15.01
  -3   0  -8   15.57    2.74
   3   0   8   12.80    3.06
   3   0   8   14.83    3.05
   3   0   8   14.59    3.13
  -3   0  -8   13.75    2.88
  -3   0  -8   16.54    2.85
  -6  -1   1  317.76   14.46
   6   1  -1  315.80   12.53
  -6  -1   1  329.74   13.76
   6   1  -1  286.77   13.71
  -6  -1   1  313.35   13.64
  -5  -5  -1   60.72    5.88
   5   5   1   55.71    6.08
  -5  -5  -1   60.20    5.30
  -5  -5  -1   58.47    5.71
   5   5   1   61.62    5.82
   6   4   5  237.53   11.53
  -6  -4  -5  245.67   10.86
  -6  -4  -5  229.05   12.71
   6   4   5  223.96   12.59
   1   0   8   50.14    5.20
  -1   0  -8   47.06    4.46
  -1   0  -8   40.69    7.09
   1   0   8   18.93   10.22
   1   0   8   46.94    5.30
  -1   0  -8   45.23    5.46
  -3   7   1    0.50    1.26
  -3   7   1    0.58    1.17
   3  -7  -1    0.62    0.95
  -3   7   1    0.48    1.27
   0   8   2 1168.34   29.33
   0  -8  -2 1063.53   33.71
   0   8   2 1166.40   30.59
   0  -3   6  403.52   14.63
  -5  -1   3  200.02   10.59
  -5  -1   3  184.21   11.28
   5   1  -3  200.20    9.49
  -5  -1   3  206.54   10.86
   5   1  -3  195.55   10.54
   1  -6   3 2112.34   37.47
   1  -6   3 2248.31   35.09
  -5   5  -1   72.80    7.75
   5  -5   1   73.44    5.70
  -5   5  -1   70.73    7.32
  -5   5  -1   75.46    6.71
   2   7   0   16.80    3.33
   2   7   0   13.39    3.09
   2   7   0   17.75    3.27
  -2  -7   0   17.13    3.05
  -1   7   6    0.47    1.14
   1  -7  -6    0.59    1.13
  -1   7   6    0.31    1.10
   1  -7  -6    0.35    0.94
   1  -6  -7   34.07    3.72
  -1   6   7   35.01    4.85
  -1   6   7   37.75    4.69
  -3   5  -4   95.46    7.77
   3  -5   4   99.06    7.13
   3  -5   4   95.21    7.39
  -3   5  -4  104.09    8.39
   2  -1  -7  265.81   10.25
  -2   1   7  222.31   13.96
  -2   1   7  282.47   13.09
  -2   1   7  284.31   12.59
   2   3  -5  210.88   11.20
  -2  -3   5  222.94   10.73
   2   3  -5  221.50   11.35
  -5   4   3  461.33   16.70
  -5   4   3  497.93   16.74
   5  -4  -3  517.76   16.24
   5  -4  -3  510.11   14.99
  -4  -5   1   85.70    6.64
   4   5  -1   89.18    7.33
   4   5  -1   86.39    7.21
   1   7   7  631.17   20.12
  -1  -7  -7  624.40   16.49
  -1   2  -7  167.59   18.16
  -1   2  -7  195.51   11.02
   1  -2   7  219.60   10.75
   1  -2   7  235.27   11.00
  -1   2  -7  239.89   11.34
  -4   6  -1   91.70    7.49
  -4   6  -1   87.49    8.45
  -4   6  -1   88.13    7.36
   4  -6   1   91.17    6.98
   2   7   7   70.03    6.81
  -2  -7  -7   65.63    5.98
   4   6   7   24.45    3.88
   4   6   7   25.11    3.82
  -4  -6  -7   29.01    3.91
  -4  -6  -7   23.90    4.42
  -4  -6  -7   22.85    3.59
  -2  -6  -8 1122.52   22.50
   2   6   8 1099.87   26.88
   2  -7  -5   78.32    6.36
  -2   7   5   72.52    7.30
   2  -7  -5   72.15    5.85
   1  -8  -3   16.47    3.00
   1  -8  -3   16.24    3.26
   1  -8  -3   15.98    4.03
  -1   8   3   16.88    3.25
   1   8   2   14.18    3.06
  -1  -8  -2   13.77    3.02
  -2   7  -1  327.63   14.24
  -2   7  -1  334.34   14.12
   2  -7   1  354.13   13.84
  -2   7  -1  321.11   16.18
   2  -7   1  312.49   14.48
  -1  -8  -5    4.05    1.68
   1   8   5    5.14    1.95
   3  -2   7  205.43    9.90
  -3   2  -7  205.55   11.10
  -3   2  -7  206.72   10.39
   3  -2   7  205.31   11.05
  -6  -4  -2    0.53    1.18
  -6  -4  -2    0.36    0.83
  -6  -4  -2    0.04    1.13
  -3   6   5   18.19    3.22
  -3   6   5   16.96    3.60
  -3   6   5   17.97    3.47
   3  -6  -5   18.15    3.08
  -2   6  -3    0.10    1.40
  -2   6  -3    0.34    1.11
   2  -6   3    0.42    1.07
  -3   7   3   38.79    4.94
  -3   7   3   34.82    5.13
   3  -7  -3   36.55    4.09
   6   0   6   37.30    3.96
   6   0   6   35.53    4.98
  -6   0  -6   34.96    5.42
   6   0   6   33.74    4.33
  -6   0  -6   36.61    4.75
  -6   0  -6   36.16    4.31
   5   6   4    6.68    2.48
  -5  -6  -4    7.12    2.08
  -5  -6  -4    6.96    2.32
   5   6   4    8.05    2.37
  -6   3  -3  114.91    9.36
  -6   3  -3  107.51    9.72
  -6   3  -3  117.02    8.28
  -6   3   1  147.76   10.17
   6  -3  -1  140.25    9.23
   6  -3  -1  157.12    8.07
  -6   3   1  157.45    9.54
   4  -6  -3   31.49    4.48
   4  -6  -3   34.78    3.97
  -4   6   3   31.46    4.56
  -1  -6  -8  273.52   10.23
   1   6   8  276.06   12.86
  -1   8   2    6.09    2.25
  -1   8   2    7.01    2.30
  -1   8   2    5.10    2.70
   1  -8  -2    6.99    2.06
   1  -8  -2    6.22    2.13
  -4   4   5    0.85    1.24
   4  -4  -5    1.35    1.00
  -4   4   5    0.91    1.46
   4  -4  -5    0.97    1.06
  -4   4   5    0.95    1.60
   2   8   4  128.56    9.09
  -2  -8  -4  121.02    9.98
  -2  -8  -4  129.45    8.74
   0  -6   3   24.42    3.68
   0   6  -3   25.62    4.01
   3   7   1  188.34   13.08
  -3  -7  -1  233.99   11.56
   3   7   1  220.21   12.14
  -3  -7  -1  235.47   10.54
   5  -3   5  358.96   13.01
  -5   3  -5  354.67   15.10
  -5   3  -5  286.02   17.16
  -5   3  -5  385.92   15.79
  -5   3  -5  338.83   17.56
   5  -3   5  331.62   17.23
  -1   3   8   25.36    4.09
  -1   3   8   27.94    4.06
   1  -3  -8   26.54    3.12
  -4  -7  -4   84.69    7.75
  -4  -7  -4   84.44    6.90
   4   7   4   85.04    7.03
   3   2  -5   57.85    6.36
   3   2  -5   62.93    6.31
  -3  -2   5   68.16    5.78
   3   2  -5   62.96    5.49
   3   6  -1  203.85   10.95
   3   6  -1  221.19   12.52
  -3  -6   1  214.20   11.13
   5   6   5   16.02    3.08
   5   6   5   16.54    3.20
  -5  -6  -5   14.43    3.99
  -5  -6  -5   15.95    2.76
   4   5   8  448.09   16.63
   4   5   8  422.92   17.84
  -4  -5  -8  397.01   17.11
  -4  -5  -8  451.50   21.69
  -1  -7   1   44.37    5.04
   1   7  -1   39.77    5.14
   1   7  -1   45.07    5.57
   0   8   5    0.34    1.30
   0  -8  -5    0.09    0.98
   0   8   5   -0.00    1.16
   0  -8  -5    0.14    0.92
   3  -7   0   19.44    3.07
  -3   7   0   19.52    3.41
  -3   7   0   19.14    3.57
  -3   7   0   18.83    4.00
   3   0  -6    5.75    2.02
  -3   0   6    6.53    1.89
   3   0  -6    6.23    1.69
  -3   0   6    6.47    2.13
   3   0  -6    6.60    2.01
   5  -2   6  177.57   10.69
  -5   2  -6  172.78   10.99
   5  -2   6  184.60    9.35
  -5   2  -6  178.44   10.07
   5  -5  -2   16.77    3.26
   5  -5  -2   16.32    2.53
  -5   5   2   16.23    3.33
   2   8   3   19.30    3.75
  -2  -8  -3   18.02    3.67
   2   8   3   19.89    3.73
  -2  -8  -3   21.24    3.44
   5   5   7  775.66   21.51
   5   5   7  752.50   23.54
   5   5   7  813.02   23.04
  -5  -5  -7  768.66   27.32
  -5  -5  -7  814.45   20.97
  -2  -6   2  208.20   10.88
   2   6  -2  205.47   11.15
   2   6  -2  208.19   11.09
   4   2  -4    2.42    1.44
   4   2  -4    2.40    1.53
   4   2  -4    2.28    1.36
  -4  -2   4    2.06    1.29
   1   1  -7  333.20   13.50
  -1  -1   7  285.95   13.25
   1   1  -7  358.52   14.47
  -1  -1   7  258.98   19.86
   1   1  -7  194.38   25.49
   4   7   5  645.45   20.37
  -4  -7  -5  649.64   18.59
   4   7   5  651.11   20.96
   1  -8  -4  124.48    8.13
   1  -8  -4  114.09   10.50
   1  -8  -4  122.54    8.57
  -1   8   4  123.12    9.19
   4   0  -5  551.14   17.46
   4   0  -5  551.16   15.66
  -4   0   5  570.38   19.18
  -4   0   5  564.34   18.22
  -5  -6  -3   13.63    2.47
  -5  -6  -3   13.60    2.90
   5   6   3   12.43    3.56
   5   6   3   13.40    2.87
   6  -1  -2    0.31    1.04
  -6   1   2    1.61    1.48
  -6   1   2    0.16    1.31
   6  -1  -2    0.13    0.68
  -6   1   2    0.37    1.08
  -6   1   2    0.05    1.02
   2  -5  -7   46.44    4.41
  -2   5   7   45.71    5.28
  -2   5   7   48.56    5.41
  -1   4   8   96.98    7.78
  -1   4   8   99.89    7.59
   1  -4  -8   95.00    6.34
   2   8   5  182.04   10.56
   2   8   5  186.55   10.45
  -2  -8  -5  189.19    9.70
  -5   2   4  338.90   36.65
  -5   2   4  603.15   18.74
   5  -2  -4  584.87   16.37
   5  -2  -4  590.19   17.63
   1  -2  -8   11.65    2.32
  -1   2   8   13.06    2.84
  -1   2   8   12.98    2.72
  -1   2   8    9.42    4.21
  -3  -6  -8  124.30    7.04
   3   6   8  117.11    8.48
  -3   5   6 1664.91   35.06
   3  -5  -6 1657.82   30.92
  -3   5   6 1604.16   43.03
  -3   5   6 1633.79   36.03
   0   7   7  131.64    8.91
   0   7   7  129.75    8.77
   0  -7  -7  133.05    7.73
   0   8   1   64.85   10.65
   0   8   1   69.24   11.47
   0  -8  -1   84.81    7.09
   0   8   1   85.15    8.06
   6   4   6   13.89    3.01
   6   4   6   15.02    2.86
  -6  -4  -6   14.20    3.62
  -6  -4  -6   15.04    2.79
  -2  -3  -9    3.05    1.38
   2   3   9    2.84    1.70
  -2  -3  -9    2.59    1.64
  -4  -7  -3   14.51    2.71
  -4  -7  -3   15.78    3.24
   4   7   3   13.11    4.31
   5  -5   2    0.37    0.88
  -5   5  -2    0.06    1.29
  -5   5  -2   -0.03    1.55
  -5   5  -2    0.09    1.26
   4  -3   6  274.67   12.84
   4  -3   6  265.19   10.85
  -4   3  -6  260.50   12.18
  -4   3  -6  273.40   12.77
  -7  -1  -3    0.77    1.14
  -7  -1  -3    0.76    1.51
  -7  -1  -3    0.13    1.35
  -1  -4   5   11.07    2.41
   1   4  -5   11.51    2.62
   1   4  -5   11.93    3.08
   1   5  -4   90.35    7.63
  -1  -5   4   92.15    7.19
   1   5  -4   90.23    7.28
   5  -1  -4  164.96    8.99
  -5   1   4  143.45   12.11
   5  -1  -4  158.72    8.15
  -5   1   4  160.48   10.07
  -5   1   4  164.15    9.61
  -6   2   2   97.26   19.83
  -6   2   2  198.41   11.90
   6  -2  -2  205.53    9.80
   6  -2  -2  191.72   10.20
  -6   2   2  204.11   10.98
   5   4  -1  135.83    9.65
  -5  -4   1  153.24    9.63
  -5  -4   1  142.17    8.70
  -5  -4   1  156.26    9.68
   5   4  -1  151.31    9.59
  -5  -3   2   28.80    4.00
   5   3  -2   28.89    4.00
  -5  -3   2   26.80    3.97
   5   3  -2   27.45    3.76
  -5  -3   2   26.11    3.81
   4   0   8  584.26   17.85
  -4   0  -8  587.41   18.57
  -4   0  -8  570.79   18.66
   4   0   8  568.21   20.45
   3   7   7  160.08    9.97
   3   7   7  148.84   10.19
  -3  -7  -7  166.99    9.50
  -3  -7  -7  140.19    9.68
  -7   0  -3    7.80    2.40
  -7   0  -3    7.41    2.17
  -7   0  -3    2.59    3.94
   7   0   3    4.46    2.32
   7   0   3    5.36    1.89
  -7   0  -3    6.54    2.57
   5   3   8  767.32   23.10
  -5  -3  -8  802.14   21.55
   5   3   8  790.27   22.23
  -5  -3  -8  811.93   26.15
  -5  -3  -8  819.02   21.17
  -4   4  -5  263.97   13.11
  -4   4  -5  249.78   14.96
   4  -4   5  259.95   12.03
   4  -4   5  262.04   12.29
  -4   4  -5  263.33   12.35
  -6  -3   0  395.84   15.49
  -6  -3   0  364.55   15.77
   6   3   0  249.88   21.30
  -6  -3   0  375.71   15.43
   6   3   0  378.91   15.22
   7   0   2 1106.89   28.21
  -7   0  -2 1160.23   31.06
   5  -4   4   59.79    4.97
  -5   4  -4   57.47    6.82
  -5   4  -4   62.39    6.95
  -5   4  -4   63.73    6.21
  -5   4  -4   62.48    6.99
  -2  -4  -9 1140.34   27.44
   5   2   8    5.41    2.07
   5   2   8    5.89    1.76
  -5  -2  -8    5.38    1.86
  -5  -2  -8    5.08    1.84
  -5  -2  -8    5.89    2.53
   1  -8  -1   44.13    4.82
  -1   8   1   43.59    5.44
   1  -8  -1   41.79    5.37
  -1   8   1   43.35    5.46
  -1   8   1   38.59    5.95
  -3  -3  -9    7.08    1.85
   3   3   9    6.49    4.27
  -3  -3  -9    5.68    2.41
   3   3   9    6.78    2.24
   0   0  -8    0.98    0.97
   0   0  -8    0.15    1.09
   0   0   8    0.60    1.25
   0   0   8    0.03    0.90
   0   0   8    0.44    0.91
  -6   0   2    2.16    1.63
  -6   0   2    3.38    1.65
   6   0  -2    2.26    1.45
   6   0  -2    2.31    1.09
  -6   0   2    2.49    1.49
   5  -3  -4  113.38    6.96
  -5   3   4  116.78    8.74
  -5   3   4  120.68    8.76
   5  -3  -4  129.08    8.19
  -5   3   4   85.48   16.84
   7   1   2   44.13    4.46
  -7  -1  -2   43.87    5.31
  -7  -1  -2   43.09    5.03
  -7  -1  -2   40.09    5.39
   0  -2   7   80.55    6.59
  -6  -2   1  116.55    7.85
  -6  -2   1  115.97    8.19
   6   2  -1  103.31    8.34
  -6  -2   1  109.76    7.82
   6   2  -1  112.80    7.52
  -2  -2  -9  263.19   10.85
   2   2   9  281.87   13.42
  -2  -2  -9  251.25   13.02
   7   1   4 1681.07   37.89
   7   1   4 1735.04   27.12
  -7  -1  -4 1728.39   43.41
  -7  -1  -4 1777.01   32.94
  -5  -6  -6  244.08   11.48
   5   6   6  226.33   11.52
   5   6   6  235.28   12.08
  -5  -6  -6  225.11   13.04
  -6   4  -1   85.36    7.10
   6  -4   1   90.57    5.99
  -6   4  -1   83.14    8.40
   6  -4   1   78.24    7.40
   2   2  -6  441.73   18.19
   2   2  -6  493.65   17.42
   4   6   0  102.33    7.77
  -4  -6   0  101.95    7.36
   4   6   0   91.33    8.35
  -4  -6   0   92.58    6.72
  -3   7   4  155.20    9.81
  -3   7   4  161.30   10.61
   3  -7  -4  162.79    8.96
  -6   2  -5  390.94   15.56
  -6   2  -5  218.02   25.06
   6  -2   5  373.73   13.54
  -6   2  -5  333.32   16.33
   6  -4   0  686.64   18.76
  -6   4   0  683.91   24.82
   6  -4   0  634.02   21.92
  -1  -3  -9  225.80    9.71
   0  -6  -8    4.99    1.46
   0   6   8    6.30    2.20
   0   6   8    6.07    2.20
   1   8   1  413.22   25.50
  -1  -8  -1  467.22   17.56
   1   8   1  479.27   20.12
   6   2   7   33.92    4.53
  -6  -2  -7   35.68    4.13
   6   2   7   38.32    4.33
  -6  -2  -7   37.25    5.82
   6   2   7   35.50    5.08
  -2  -8  -2  463.49   18.50
  -2  -8  -2  466.93   17.52
   2   8   2  476.79   18.04
   2   8   2  449.67   18.31
  -4  -7  -6  617.14   19.51
   4   7   6  629.01   21.71
   4   7   6  599.18   19.97
  -3  -4  -9  754.37   22.58
  -3  -4  -9  723.68   19.06
   3   4   9  703.45   22.65
  -1  -8  -6    0.69    1.18
   1   8   6    0.19    1.26
  -2   0   7  206.11   10.93
   2   0  -7  189.75    9.02
   2   0  -7   91.21   16.36
  -2   0   7  185.49   12.34
   5  -1   7   75.51    5.45
  -5   1  -7   81.37    8.19
   5  -1   7   72.91    6.33
  -5   1  -7   79.68    6.18
  -5   1  -7   79.27    6.78
  -3   6  -3  111.07    9.97
  -3   6  -3  112.62    8.02
   3  -6   3  114.43    7.66
  -3   6  -3  111.58    8.13
   2  -1   8    1.05    1.26
   2  -1   8    1.17    1.24
  -2   1  -8    1.18    1.07
  -2   1  -8    1.02    1.28
   2  -1   8    0.77    1.41
  -4   6  -2  241.42   12.15
  -4   6  -2  235.02   14.94
  -4   6  -2  243.99   12.55
   4  -6   2  254.98   11.27
  -7  -2  -3    1.94    1.58
  -7  -2  -3    1.71    1.36
  -7  -2  -3    1.62    1.56
   7  -1   2   13.97    3.59
   7  -1   2   16.17    3.18
  -7   1  -2   17.66    3.69
  -7   1  -2   18.25    3.24
  -7   1  -2   14.09    4.84
   7  -1   2   17.74    2.75
  -3  -2  -9  515.66   17.06
   3   2   9  539.55   18.87
  -3  -2  -9  428.27   21.13
  -6  -5  -4   72.00    6.85
  -6  -5  -4   68.31    7.11
   6   5   4   73.89    6.21
  -6  -5  -4   71.99    5.95
   1   4   9  782.71   26.56
  -1  -4  -9  791.94   20.13
  -6  -4  -1  648.90   21.91
   6   4   1  657.21   20.63
  -6  -4  -1  652.12   20.06
  -6  -4  -1  654.14   21.38
   7   0   4   70.19    5.59
  -7   0  -4   24.78   12.94
  -7   0  -4   71.42    7.27
   4  -2   7  345.59   13.18
  -4   2  -7  365.96   14.90
   4  -2   7  389.15   16.08
  -4   2  -7  258.91   19.79
  -5  -4  -8  467.58   24.79
  -5  -4  -8  505.76   17.08
   5   4   8  482.83   20.93
   5   4   8  480.99   18.37
   5   4   8  462.19   17.23
  -7  -2  -4  305.12   12.82
   7   2   4  309.34   13.28
  -7  -2  -4  299.48   15.36
  -6  -3  -7  153.20   11.42
   6   3   7  149.22    9.63
   6   3   7  144.31   10.14
  -6  -3  -7  140.89    9.40
  -7   0  -1    6.76    6.68
  -7   0  -1   18.05    3.50
  -7   0  -1   18.00    3.23
   7   0   1   18.11    2.93
  -7   0  -1   16.76    3.22
   7   0   1   16.42    3.13
   1  -8  -5    2.62    1.55
   1  -8  -5    2.22    1.32
  -1   8   5    2.60    1.58
  -1   8   5    2.40    1.51
  -5  -6  -2   18.75    3.07
   5   6   2   18.10    3.63
  -5  -6  -2   19.10    3.33
   1  -5  -8  119.34    7.57
  -1   5   8  115.73    8.85
  -1   5   8  121.35    8.71
  -2   8   2    4.25    1.77
  -2   8   2    4.52    1.99
   2  -8  -2    4.86    1.77
  -2   8   2    5.01    2.03
  -1   1   8   51.55    5.24
  -7   1  -3  200.43   12.63
   7  -1   3  180.47   10.88
  -7   1  -3  188.02   12.02
   1   3  -6  251.94   12.99
   1   3  -6  245.74   12.10
  -1  -3   6  262.95   12.04
  -1  -6   3  407.13   15.70
   1   6  -3  405.99   18.37
   6  -1   6  159.21   10.26
  -6   1  -6  164.11   10.13
  -6   1  -6  165.55   11.73
  -6   1  -6  158.69    9.78
   6  -1   6  159.51    8.55
   2   8   6  728.49   22.93
  -2  -8  -6  714.03   20.94
  -5  -5   0   60.03    5.88
  -5  -5   0   65.84    6.17
   5   5   0   62.88    6.48
  -5  -5   0   63.05    6.05
   5   5   0   67.08    6.12
   5   2  -3    0.55    0.90
   5   2  -3    0.70    1.33
  -5  -2   3    0.59    1.45
  -5  -2   3    0.99    1.28
  -5  -2   3    1.08    1.13
  -6  -5  -5    2.63    1.35
   6   5   5    2.68    1.52
   6   5   5    2.89    1.69
  -6  -5  -5    2.08    1.81
   5   1   8   45.91    5.24
  -5  -1  -8   47.66    4.82
  -5  -1  -8   47.90    6.17
   5   1   8   47.67    4.63
  -5  -1  -8   44.97    4.83
   1  -7   2  544.21   18.82
   1  -7   2  456.28   17.89
  -1   7  -2  544.07   20.79
  -2   8   3    6.35    2.42
  -2   8   3    6.88    2.07
   2  -8  -3    7.70    2.08
   2  -8  -3    7.66    2.22
  -6   3  -4   25.33    3.83
   6  -3   4   23.02    3.08
  -6   3  -4   21.37    4.29
  -6   3  -4   23.11    3.73
  -5   0   4  188.75   10.56
  -5   0   4  205.58   10.88
  -5   0   4  146.85   17.35
   5   0  -4  191.91   10.86
   5   0  -4  211.52   11.29
  -3   7  -1  163.39   10.61
  -3   7  -1  166.17   10.21
   3  -7   1  173.59    9.55
  -3   7  -1  168.12   11.97
  -6  -1  -7    2.29    1.33
  -6  -1  -7    2.50    2.00
   6   1   7    2.47    1.24
   6   1   7    2.65    1.28
   6   1   7    2.67    1.65
   3  -1   8   89.15    6.97
  -3   1  -8   89.60    8.15
   3  -1   8  100.65    7.48
  -3   1  -8   95.23    7.80
  -3   1  -8  105.32    7.31
   6  -3  -2  109.38    7.26
  -6   3   2  116.27    9.45
  -6   3   2  120.42    8.81
   6  -3  -2  130.67    7.56
  -6   3   2   55.85   15.76
  -6   4  -2   53.70    6.60
  -6   4  -2   53.01    5.73
  -6   4  -2   52.47    5.89
   6  -4   2   54.29    4.75
  -1  -2  -9   14.61    2.44
   1   2   9   13.99    2.88
   4   7   2   29.44    4.17
  -4  -7  -2   31.83    4.41
  -4  -7  -2   29.24    3.75
   4   7   2   31.24    4.48
   4  -6  -4  184.83    8.93
  -4   6   4  176.70   10.62
  -4   6   4  171.49   10.79
  -4   6   4  165.42   13.02
   4  -6  -4  178.46    9.98
  -4   5   5  234.96   12.06
  -4   5   5  213.89   13.81
  -4   5   5  235.59   12.48
   4  -5  -5  231.79   10.48
   4  -5  -5  237.87   10.21
  -4   5  -4   27.35    4.10
  -4   5  -4   24.12    4.95
  -4   5  -4   26.59    3.89
   4  -5   4   25.63    3.41
  -4   5  -4   24.55    3.98
   2   5   9   53.94    6.10
  -2  -5  -9   60.65    4.89
  -7   1  -1 1626.34   39.86
  -7   1  -1 1572.80   36.88
   7  -1   1 1494.15   33.21
   7  -1   1 1691.92   34.89
  -7   1  -1 1649.44   40.03
   6   5   3  229.19   11.47
  -6  -5  -3  227.52   10.75
  -6  -5  -3  227.01   12.12
  -6  -5  -3  217.36   14.91
   0  -8  -6   11.16    2.52
   0   8   6   11.56    2.81
   0  -8  -6   11.66    2.37
  -5   5   3    3.11    1.53
   5  -5  -3    2.67    1.47
  -5   5   3    3.03    1.73
   5  -5  -3    3.02    1.46
  -1   1  -8    7.78    1.87
  -1   1  -8    4.86    2.10
   1  -1   8    4.86    2.07
   1  -1   8    5.80    2.00
   1  -1   8    3.81    2.90
   3   8   4   90.81    7.26
  -3  -8  -4   81.52    7.03
  -3  -8  -4   84.75    7.79
  -3  -8  -4   92.79    6.86
   7   2   2   20.39    3.35
  -7  -2  -2   19.71    3.40
  -7  -2  -2   20.07    3.75
  -7  -2  -2   21.16    3.45
  -6   4   1  143.61   10.26
  -6   4   1  148.71    9.35
   6  -4  -1  139.49    9.51
   6  -4  -1  146.55    7.90
  -7  -1  -1   14.38    2.87
   7   1   1   15.06    2.85
  -7  -1  -1   14.53    2.99
   7   1   1   10.52    3.82
  -7  -1  -1   14.71    3.19
   0  -7   2   22.07    3.50
   0   7  -2   20.97    3.64
  -3  -8  -5  423.13   15.97
   3   8   5  437.67   17.21
   3   8   5  422.00   16.69
  -3  -8  -5  413.86   15.53
   7   1   5  188.51    9.66
  -7  -1  -5  194.25   12.90
   7   1   5  180.51   11.36
  -6  -1   2  461.58   17.18
   6   1  -2  427.97   15.82
  -6  -1   2  455.79   18.10
   6   1  -2  445.99   17.97
  -6  -1   2  481.03   17.37
   2  -4   6   30.22    4.15
   2  -4   6   28.44    3.78
  -2   4  -6   29.56    4.21
  -2   7   6    5.51    2.01
   2  -7  -6    6.15    1.80
  -2   7   6    5.04    1.83
  -2   8   1  648.97   21.74
   2  -8  -1  657.32   20.10
  -2   8   1  637.98   21.97
  -2   8   1  577.39   22.31
  -5   4   4  105.36   24.53
   5  -4  -4  242.16   10.81
   5  -4  -4  238.58   11.15
  -5   4   4  227.03   12.30
  -5   4   4  236.01   12.45
  -3  -5  -9    1.47    1.07
  -3  -5  -9    1.57    1.37
   3   5   9    1.64    1.67
   4   3   9  273.42   21.93
  -4  -3  -9  381.71   13.92
   4   3   9  398.00   16.13
  -4  -3  -9  350.79   17.25
  -2   7  -2   50.17    5.46
   2  -7   2   51.41    5.37
   2  -7   2   54.36    5.43
  -2   7  -2   47.12    6.40
  -2   7  -2   49.74    5.60
   7   2   5  335.62   15.08
  -7  -2  -5  353.27   17.82
   7   2   5  329.25   14.39
  -7  -2  -5  325.97   13.30
   4   6   8  707.89   23.04
   4   6   8  647.70   23.23
  -4  -6  -8  680.75   30.11
  -4  -6  -8  777.85   22.36
  -4  -6  -8  644.52   22.82
  -2  -7   1   85.30    6.74
   2   7  -1   81.42    7.63
   2   7  -1   87.13    7.19
   2   1   9  406.86   24.44
  -2  -1  -9  569.53   17.54
   2   1   9  593.16   19.66
  -2  -1  -9  566.11   19.26
   4   1  -5  200.49   10.87
  -4  -1   5  217.02   10.75
   4   1  -5  208.56    9.76
   1   5   9    6.54    2.23
  -1  -5  -9    7.04    1.75
   3   1  -6  477.87   17.92
   3   1  -6  460.87   15.28
  -3  -1   6  477.94   17.02
   2  -5   5  286.17   12.79
   2  -5   5  277.02   12.64
  -2   5  -5  273.96   12.83
   3   7   0  200.09   11.33
   3   7   0  197.36   11.83
  -3  -7   0  205.86   10.96
   0   8   0   55.60    8.79
   0  -8   0   68.93    6.41
   0   8   0   69.39    7.13
   1  -5   5  193.74   10.31
   1  -5   5  188.11   10.32
  -3  -8  -3   20.07    3.56
   3   8   3   18.82    3.53
  -3  -8  -3   21.21    3.35
   3   8   3   17.91    3.18
  -2   8   4    1.05    1.43
  -2   8   4    0.94    1.04
   2  -8  -4    1.25    1.16
   2  -8  -4    0.95    1.35
  -1   4  -6  132.48    8.77
   1  -4   6  136.51    8.41
   1  -4   6  138.04    8.81
  -1   7   7  164.38   11.24
  -1   7   7  169.13   10.71
   1  -7  -7  164.05    9.00
  -5   5  -3   69.21    6.36
  -5   5  -3   62.90    6.49
  -5   5  -3   66.61    7.38
  -1   8   0   54.25    5.94
   1  -8   0   50.22    5.50
   1  -8   0   54.88    5.68
  -1   8   0   48.90    6.59
  -1   8   0   52.86    5.97
   6   4   7   53.96    5.45
   6   4   7   56.11    6.17
  -6  -4  -7   57.86    6.75
  -2  -7  -8   16.40    2.54
   2   7   8   15.27    3.06
   2  -6  -7  383.79   13.53
  -2   6   7  388.71   18.39
  -2   6   7  362.96   15.05
   7  -1   4   19.65    2.85
  -7   1  -4   20.62    3.64
  -7   1  -4   22.20    4.14
   3   1   9  106.44    7.80
   3   1   9  103.84    7.27
  -3  -1  -9  104.35    7.91
  -3  -1  -9  105.34    7.40
   6   5   6  132.45    9.03
   6   5   6  130.92    8.52
  -6  -5  -6  133.20    8.16
  -6  -5  -6  128.54   10.82
  -7  -3  -4   65.63    5.62
   7   3   4   71.48    6.26
  -7  -3  -4   64.87    6.63
  -7  -3  -4   66.04    6.73
   4   4   9  229.32   11.93
  -4  -4  -9  214.08   10.77
  -4  -4  -9  226.61   11.61
  -3  -4   4  193.81   10.40
   3   4  -4  219.46   12.00
   3   4  -4  212.38   11.33
   3  -3  -7 1299.25   28.02
  -3   3   7 1279.84   33.04
  -3   3   7 1308.48   33.10
   7  -2   2  289.61   15.53
   7  -2   2  308.56   15.21
   7  -2   2  316.43   12.46
  -7   2  -2  246.15   17.01
  -4  -2  -9  368.24   14.18
   4   2   9  310.02   17.06
  -4  -2  -9  376.14   13.83
   4   2   9  376.19   15.31
  -3  -5   3  280.98   13.70
   3   5  -3  257.99   14.66
   3   5  -3  259.32   12.89
   1   7   8   52.44    5.55
  -1  -7  -8   52.13    4.51
   5   6   7  163.78   10.17
   5   6   7  164.91   10.19
  -5  -6  -7  183.26    9.99
  -7  -3  -3  503.07   19.20
  -7  -3  -3  519.02   20.16
  -7  -3  -3  474.07   16.38
  -4   7   1  184.25   10.61
  -4   7   1  194.59   11.36
  -4   7   1  177.47   11.54
   4  -7  -1  187.45    9.32
   4   4  -3    0.32    1.21
   4   4  -3    0.46    1.22
  -4  -4   3    0.48    1.12
   7   0   5    2.40    1.35
  -7   0  -5    2.21    1.42
  -7   0  -5    2.49    1.89
  -3   6   6  667.53   20.99
  -3   6   6  680.67   24.07
   4   7   7  201.04   10.99
  -4  -7  -7  213.43   10.64
   4   7   7  173.47   10.44
   5  -6  -1    0.09    0.81
   5  -6  -1    0.63    1.34
  -5   6   1    0.24    1.36
  -5   6   1    0.45    1.26
   0  -3  -9  190.00    8.83
   0   3   9  205.45   10.75
   7  -2   1   28.07    4.33
  -7   2  -1   22.37    4.96
   7  -2   1   24.27    4.79
   7  -2   1   29.01    3.46
  -7   2  -1   29.92    4.25
  -5   6   0    2.58    1.74
  -5   6   0    2.88    1.60
  -5   6   0    2.66    1.85
   5  -6   0    2.51    1.49
  -3   2   7  700.51   21.14
  -3   2   7  670.08   20.92
   3  -2  -7  636.98   16.56
  -2  -8  -1  164.41   10.06
   2   8   1  163.87   10.50
   5   5   8  302.39   15.29
  -5  -5  -8  305.11   16.78
   5   5   8  295.84   13.61
  -2   3  -7    5.89    2.05
   2  -3   7    5.82    1.98
   2  -3   7    5.87    1.87
  -4   7   2   57.82    6.30
   4  -7  -2   58.43    5.74
   4  -7  -2   60.31    5.06
  -4   7   2   55.49    6.11
  -6   0  -7   21.25    4.60
   6   0   7   19.13    4.13
   6   0   7   21.04    2.96
  -6   0  -7   20.94    3.59
  -6   0  -7   21.18    3.32
   3  -4   6    2.54    1.48
  -3   4  -6    2.99    1.64
  -3   4  -6    2.73    1.53
   3  -4   6    3.46    1.71
  -7   0   0  199.31   10.92
   7   0   0  158.56   10.61
   7   0   0  204.19    9.79
  -7   0   0  208.69   10.90
  -7   0   0  164.97   18.18
  -6  -5  -2  739.79   21.87
  -6  -5  -2  746.91   23.76
  -6  -5  -2  758.42   21.06
  -7   1   0  221.50   18.95
   7  -1   0  263.65   11.17
  -7   1   0  273.75   12.55
  -7   1   0  263.26   13.09
   7  -1   0  208.21   12.17
   0   4   9   13.15    2.80
   0   4   9   12.11    2.76
   0  -4  -9   12.42    2.34
  -3  -8  -6  672.08   18.06
  -3  -8  -6  730.44   20.14
   3   8   6  669.16   20.47
   3   8   6  671.71   21.11
   4  -2  -6   18.16    2.68
  -4   2   6   15.07    4.56
  -4   2   6   18.91    3.39
   4  -3  -6    3.82    1.38
  -4   3   6    3.27    1.77
  -4   3   6    1.90    1.81
   1   1   9   50.65    5.38
  -1  -1  -9   45.90    4.51
   1   1   9   37.78    6.94
  -1  -1  -9   43.38    6.76
   4   5  -2   25.08    3.74
   4   5  -2   24.21    3.91
  -6   4  -3   19.19    4.52
  -6   4  -3   23.76    3.79
  -6   4  -3   22.38    4.31
   4  -1   8   35.91    4.29
  -4   1  -8   41.08    4.96
  -4   1  -8   37.96    4.34
   4  -1   8   42.44    5.06
   7   3   5  369.23   14.83
  -7  -3  -5  398.70   17.41
   7   3   5  403.24   14.63
  -7  -3  -5  378.97   13.77
  -7   2  -3  407.07   20.47
  -7   2  -3  505.83   17.78
  -3   7   5  932.18   29.41
  -3   7   5  988.32   27.87
   3  -7  -5 1066.80   23.25
  -3   7   5  982.00   25.91
   3  -4  -7    9.26    2.05
  -3   4   7    9.23    3.03
  -3   4   7   10.88    2.72
  -7  -2  -1   49.43    5.12
  -7  -2  -1   51.72    5.72
   7   2   1   52.40    5.29
  -7  -2  -1   53.16    5.97
   5   0   8   82.84    7.17
  -5   0  -8   86.00    6.80
   5   0   8   81.15    6.81
  -5   0  -8   72.79    6.44
   1  -6   4   85.99    6.78
   1  -6   4   81.63    6.68
   1   8   0    1.52    1.49
  -1  -8   0    2.11    1.54
  -4   7   0  279.56   15.64
  -4   7   0  293.23   13.61
   4  -7   0  299.27   12.26
  -4   7   0  301.46   13.19
   3   7   8    8.18    2.20
  -3  -7  -8    9.71    2.14
  -3  -7  -8   10.54    2.55
   3   7   8    9.79    2.55
  -3   5  -5    0.55    1.07
  -3   5  -5    0.55    1.17
   3  -5   5    0.47    1.34
   3  -5   5    0.64    1.38
   1   8   7  284.55   12.92
  -1  -8  -7  291.13   11.87
  -1   3  -7  108.85    7.36
   1  -3   7  108.37    7.43
   1  -3   7  104.17    8.30
  -1  -2   7  124.22    7.87
   1   2  -7  131.87    8.08
   1   7  -2   32.18    4.71
  -1  -7   2   31.19    5.02
   5   6   1    4.14    1.97
  -5  -6  -1    4.48    1.68
   5   6   1    4.45    1.90
  -5  -6  -1    4.92    2.03
  -5  -1   4  673.57   19.44
   5   1  -4  694.09   20.29
   5   1  -4  678.06   18.25
  -5  -1   4  725.16   19.70
   1  -6  -8  134.27    7.64
  -1   6   8  141.88    9.39
  -1   6   8  149.61    9.44
   6  -2  -3  471.57   14.81
  -6   2   3  468.03   17.34
   6  -2  -3  444.82   14.31
  -6   2   3  360.33   23.23
   0   2   9   69.18    6.37
   0  -2  -9   66.54    5.28
   0  -5   5  118.85    7.81
   0   5  -5  115.03    8.38
  -4  -3   4  226.67   11.13
   4   3  -4  205.53   11.25
   4   3  -4  209.28   12.01
  -6   1   3  176.84    9.81
   6  -1  -3  179.27    9.20
   6  -1  -3  188.92    9.61
  -6   1   3  181.62    9.85
  -6   1   3   97.26   19.77
   3  -3   7   33.98    4.34
   3  -3   7   31.92    4.05
  -3   3  -7   23.92    7.23
  -3   3  -7   33.24    4.39
  -2   6  -4   14.40    3.65
  -2   6  -4   21.61    3.77
   2  -6   4   19.85    3.22
   2  -6   4   21.55    3.38
   1  -8  -6   76.08    6.28
  -1   8   6   74.30    6.84
  -5   3  -6    8.37    2.23
   5  -3   6    8.05    1.99
  -5   3  -6    8.89    2.43
   5  -3   6    6.89    2.15
  -5   3  -6    7.38    2.66
   6  -4  -2 1537.84   24.87
  -6   4   2 1472.80   32.25
  -6   4   2 1474.35   32.57
   6  -4  -2 1461.56   32.45
   2   8   7 1003.56   27.34
  -2  -8  -7 1028.92   22.58
  -2   3   8  234.00   11.72
  -2   3   8  214.86   11.90
  -6  -3   1 1003.93   24.51
  -6  -3   1  998.74   24.85
  -6  -3   1  969.58   25.03
   6   3  -1  985.86   25.05
   2   5  -4  249.92   12.84
  -2  -5   4  253.15   12.30
   2   5  -4  240.16   11.64
   0   1  -8  259.26   21.49
   0   1  -8  404.97   14.05
   0  -1   8  424.68   15.46
   5  -6  -2  196.38   10.71
  -5   6   2  189.78   11.61
  -5   6   2  197.19   10.56
   5  -6  -2  212.23    9.52
   3   3  -5   54.54    5.78
   3   3  -5   56.47    5.55
  -2  -6  -9  132.39    8.78
   2   6   9  148.64   10.03
   2  -8   0    8.44    2.27
  -2   8   0    6.99    2.17
  -2   8   0    6.35    2.66
  -2   8   0    7.24    2.46
  -5   6  -1  280.41   16.04
  -5   6  -1  304.33   14.04
  -5   6  -1  275.15   12.93
   5  -6   1  310.29   11.92
   3   6  -2    7.06    2.26
  -3  -6   2    6.43    1.98
   3   6  -2    6.32    2.40
  -7  -3  -2  203.92   11.49
   7   3   2  186.30   12.01
  -7  -3  -2  189.92   10.73
  -7  -3  -2  197.45   11.45
   3   8   2    2.00    1.58
   3   8   2    1.34    1.35
  -3  -8  -2    1.20    1.15
  -3  -8  -2    1.16    1.59
  -2  -1   7  386.31   14.67
   2   1  -7  329.73   14.03
   4   7   1    4.50    1.90
  -4  -7  -1    4.99    1.98
  -4  -7  -1    4.52    1.63
   0   4  -6   28.42    4.04
   0  -4   6   31.06    4.12
  -2  -4   5   85.65    6.43
   2   4  -5   86.06    7.41
   2   4  -5   85.26    6.81
  -6  -4   0  982.08   27.03
  -6  -4   0 1048.49   26.06
   6   4   0 1028.81   24.30
  -6  -4   0 1059.30   25.93
  -7  -1   0  369.59   16.63
   7   1   0  301.87   17.38
  -7  -1   0  405.82   15.70
  -7  -1   0  410.59   15.92
   7   1   0  425.92   15.14
  -4   6  -3  422.85   20.74
  -4   6  -3  493.02   16.79
  -4   6  -3  494.00   17.69
  -4  -5  -9  403.29   14.22
   4   5   9  406.59   16.23
  -4  -5  -9  433.83   15.53
   4   5   9  289.75   15.44
  -7   2   0    1.71    1.80
   7  -2   0    0.75    0.97
   7  -2   0    1.21    1.09
  -7   2   0    0.44    1.33
   4  -1  -6  518.24   23.32
  -4   1   6  621.27   19.61
  -4   1   6  634.25   19.05
   4  -1  -6  609.78   16.38
   4  -7  -3    8.33    2.49
   4  -7  -3    8.49    2.10
  -4   7   3    7.39    2.21
  -4   7   3    7.73    2.40
  -4   4   6  992.01   27.94
   4  -4  -6 1021.23   22.39
  -4   4   6 1016.77   30.19
  -5   4  -5  257.26   15.13
  -5   4  -5  259.42   13.20
   5  -4   5  269.27   10.84
  -5   4  -5  275.67   12.98
  -2   4   8   21.48    3.61
  -2   4   8   23.39    3.71
   7   2   6  132.32    8.65
  -7  -2  -6  149.30   11.24
   7   2   6  148.09    8.32
   4   1   9  131.63    7.79
   4   1   9  131.98    9.11
  -4  -1  -9  137.23    8.97
  -4  -1  -9  126.54    8.01
  -3   1   7  253.23   14.17
   3  -1  -7  256.00   10.23
  -3   1   7  257.68   12.35
   0   7   8  697.83   21.95
   0   7   8  705.38   21.58
   0  -7  -8  700.22   18.71
   0   5   9  214.18   11.15
   0  -5  -9  219.65    9.58
   0   5   9  233.46   11.68
  -5  -7  -5    9.53    2.28
   5   7   5   12.33    2.71
  -5  -7  -5    9.79    2.65
   2  -8  -5   29.39    3.93
  -2   8   5   29.26    4.34
   2  -8  -5   30.31    3.81
  -2   8   5   28.28    4.11
  -2   2   8  418.47   16.27
  -2   2   8  423.55   16.56
   2  -2  -8  407.97   12.94
  -3   7  -2   26.03    4.59
  -3   7  -2   30.92    4.20
   3  -7   2   31.38    3.98
  -3   7  -2   31.60    4.83
   5   7   4  186.81   10.81
  -5  -7  -4  187.73    9.29
  -5  -7  -4  191.48   12.89
   7   1   6  168.92    9.87
  -7  -1  -6  178.74   10.08
  -7  -1  -6  182.19   12.86
   7   1   6  180.84    8.96
  -1  -6  -9  703.20   18.24
   1   6   9  722.29   21.91
   5  -2   7    0.63    1.00
  -5   2  -7    0.32    1.28
  -5   2  -7    0.23    1.09
   5  -2   7    0.77    1.35
  -3  -6  -9    3.08    1.29
  -3  -6  -9    3.16    1.66
   6  -2   6   14.75    2.51
  -6   2  -6   14.39    3.09
  -6   2  -6   15.41    3.09
   6  -3   5    8.55    2.01
  -6   3  -5    9.41    2.63
  -6   3  -5    8.21    2.80
  -6   3  -5    9.55    2.46
   0   6  -4  357.00   15.96
   0  -6   4  380.90   14.24
   5   4  -2  541.42   18.15
  -5  -4   2  567.05   19.34
   5   4  -2  520.71   17.91
   6   2  -2    8.57    2.18
   6   2  -2    8.70    2.31
  -6  -2   2    8.88    2.33
  -6  -2   2    9.78    2.46
  -6  -2   2    9.88    2.58
  -6   3   3  120.54    8.14
   6  -3  -3  119.20    7.57
   6  -3  -3  108.76    7.27
  -6   3   3   40.44   16.44
  -6   3   3  110.97    8.19
  -3   8   2   46.33    5.20
  -3   8   2   43.96    5.46
   3  -8  -2   46.08    5.22
   3  -8  -2   46.59    5.62
  -7   1  -5 1182.52   26.38
  -7   1  -5 1171.02   31.51
   7  -1   5 1127.85   24.80
   2   6  -3  110.46    8.71
  -2  -6   3  131.41    8.84
   2   6  -3  124.72    9.02
   4   6  -1   10.32    2.68
   4   6  -1   10.30    2.63
  -4  -6   1   10.32    2.66
   0   8   7   28.98    4.28
   0   8   7   31.79    4.44
   0  -8  -7   31.01    3.79
   6   0  -3   21.40    3.42
  -6   0   3   22.91    3.66
   6   0  -3   21.57    3.01
  -6   0   3   17.41    5.26
  -6   0   3   24.37    3.73
  -6  -5  -7   16.89    4.43
   6   5   7   18.57    3.52
  -6  -5  -7   18.51    3.01
   6   5   7   18.75    3.70
   5  -5  -4 1191.16   23.37
   5  -5  -4 1266.84   26.34
  -5   5   4 1221.69   28.94
  -5   5   4 1255.52   28.90
   6  -5   0   42.54    4.10
  -6   5   0   44.52    5.57
   6  -5   0   41.87    5.45
  -6   5   0   45.93    5.40
   2   0   9  125.33    8.31
   2   0   9  113.26    7.67
  -2   0  -9  123.67    7.52
  -2   0  -9  101.37    9.53
  -4   6   5  796.34   23.47
  -4   6   5  880.77   23.30
  -4   6   5  747.48   31.67
   4  -6  -5  877.72   22.64
   4  -6  -5  822.31   20.78
  -5   2   5   33.79    4.52
  -5   2   5   25.21    5.81
   5  -2  -5   33.75    3.71
   5  -2  -5   32.84    4.15
   6   3   8  495.12   16.86
  -6  -3  -8  503.47   21.05
  -6  -3  -8  499.06   15.62
   6   3   8  522.04   18.73
  -7  -3  -6   17.83    3.94
   7   3   6   17.27    3.24
  -7  -3  -6   18.10    2.96
   7   3   6   18.42    3.11
   7  -2   4   47.06    4.32
  -7   2  -4   48.45    5.44
  -6  -2  -8  595.92   22.53
  -6  -2  -8  570.96   17.98
   6   2   8  558.24   19.42
   6   2   8  574.56   19.38
  -1  -9  -4  111.38    8.86
  -1  -9  -4  100.23    7.42
  -6   5  -1   82.06    7.24
   6  -5   1   81.85    5.79
  -6   5  -1   78.57    7.57
  -6   5  -1   80.84    6.86
   3  -5  -7  309.31   13.60
  -3   5   7  337.29   14.03
  -3   5   7  327.79   18.56
   0  -9  -4   44.28    5.08
   0   9   4   46.93    5.23
   0  -9  -4   41.37    4.91
   0  -9  -4   41.86    5.52
  -7  -4  -4  670.25   21.21
   7   4   4  670.70   19.52
  -7  -4  -4  645.01   20.82
  -7  -4  -4  582.65   16.97
   0  -9  -3  287.71   15.55
   0  -9  -3  301.00   15.35
   0   9   3  311.97   13.66
   0  -9  -3  301.42   13.48
  -3   0  -9   41.19    4.86
   3   0   9   43.97    5.25
  -3   0  -9   42.61    4.69
   3   0   9   39.30    4.99
   3  -8  -3  844.74   23.45
   3  -8  -3  853.77   21.09
  -3   8   3  836.83   23.46
  -3   8   3  785.86   23.36
   2  -2   8   71.57    6.46
  -2   2  -8   72.65    6.77
   2  -2   8   71.21    5.85
   5   7   6  762.15   22.17
  -5  -7  -6  779.54   20.18
   5   7   6  779.82   22.44
  -3   8   1  385.83   15.89
   3  -8  -1  380.17   13.98
  -3   8   1  369.77   15.41
  -3   8   1  331.31   18.14
   5   3  -3   30.89    4.16
   5   3  -3   30.81    3.97
  -5  -3   3   31.38    4.12
  -4   7  -1  212.61   10.90
  -4   7  -1  203.15   12.69
   4  -7   1  213.83   10.57
  -4   7  -1  209.21   11.88
  -5   3   5  317.49   13.89
  -5   3   5  323.98   13.55
   5  -3  -5  326.07   12.53
  -5   3   5  321.28   15.85
   5  -3  -5  315.54   12.03
   3   8   7  121.77    8.58
  -3  -8  -7  126.15    8.54
  -3  -8  -7  119.28    7.35
   3   8   7  116.38    8.83
   5   5  -1  735.38   21.29
  -5  -5   1  722.14   26.46
   7  -3   1  937.67   20.95
  -7   3  -1  946.66   28.02
   7  -3   1  836.81   25.55
  -3   6  -4  241.77   12.37
  -3   6  -4  225.31   12.13
  -3   6  -4  214.92   16.31
   3  -6   4  249.48   11.54
   3  -6   4  234.51   11.20
   5   3   9    8.82    4.96
  -5  -3  -9   15.34    3.88
   5   3   9   17.63    3.26
  -5  -3  -9   17.51    2.97
  -5  -3  -9   17.37    3.06
   5   7   3    3.61    1.80
  -5  -7  -3    3.81    1.82
  -5  -7  -3    2.98    1.44
   6   6   5  135.18    8.66
  -6  -6  -5  129.01    9.29
  -6  -6  -5  123.87    7.79
  -1  -9  -3  312.64   14.91
   1   9   3  319.03   15.83
  -6  -6  -4  195.48   12.35
   6   6   4  200.85   10.63
  -6  -6  -4  205.16    9.85
  -4   4  -6  298.72   13.61
  -4   4  -6  288.73   13.35
   4  -4   6  278.35   12.52
   4  -4   6  299.51   13.85
  -7   3  -2  477.98   19.26
   7  -3   2  435.32   16.72
  -7   3  -2  478.82   21.30
   7  -3   2  484.14   14.99
   4   8   5  116.29    8.23
  -4  -8  -5  122.14    8.29
  -4  -8  -5  119.39    8.83
  -7  -4  -5    5.09    2.25
   7   4   5    5.77    1.99
   7   4   5    5.09    2.19
  -7  -4  -5    5.99    1.82
  -6   5   1  189.19   12.32
   6  -5  -1  177.23    8.49
   6  -5  -1  184.06    9.79
   1  -8   1   15.73    3.30
   1  -8   1   14.25    2.87
  -1   8  -1   14.49    3.43
  -1   8  -1   15.62    3.63
  -1   8  -1   12.96    4.02
  -2  -3   6  130.27    8.35
   2   3  -6  127.54    8.37
   2   3  -6  127.65    8.48
   0  -3   7    3.55    1.67
   0  -1  -9  377.05   12.70
  -4  -8  -4  163.66   10.05
  -4  -8  -4  162.58    8.71
   4   8   4  154.46    9.72
  -6  -5  -1   68.82    6.12
  -6  -5  -1   74.33    6.18
  -6  -5  -1   71.29    6.80
   6   5   1   75.61    6.35
   7  -1  -1   96.64    6.61
  -7   1   1  108.63    7.69
  -7   1   1  108.75    7.90
  -7   1   1  104.38    8.09
   7  -1  -1  107.73    7.09
  -2   5   8  167.09   11.16
  -2   5   8  168.34   10.02
   2  -5  -8  146.60    7.38
  -1  -9  -5  493.78   19.76
  -1  -9  -5  487.17   21.55
   5  -1  -5   22.07    3.52
  -5   1   5   23.38    3.67
  -5   1   5   23.94    3.70
   5  -1  -5   22.18    2.97
  -3   2  -8   25.86    3.87
   3  -2   8   28.21    4.04
  -3   2  -8   21.72    5.00
   3  -2   8   26.25    3.57
  -7   0  -6  181.65   12.29
   7   0   6  166.05   10.68
   7   0   6  177.14    8.72
  -7   0  -6  180.60   10.15
   5  -6  -3   47.95    5.33
   5  -6  -3   50.84    4.97
  -5   6   3   48.85    6.27
  -7  -4  -3   48.78    5.59
   7   4   3   44.17    4.83
  -7  -4  -3   45.56    5.23
  -7  -4  -3   48.46    5.42
   6  -1   7    9.84    2.59
  -6   1  -7   11.07    2.63
  -6   1  -7   10.56    3.19
  -6   1  -7   10.57    2.45
   6  -1   7    9.89    2.06
   0   8  -1   53.93    5.75
   0  -8   1   56.51    5.76
  -5  -2  -9   27.90    3.73
   5   2   9   24.99    5.02
   5   2   9   28.14    4.29
  -5  -2  -9   27.03    3.97
  -5   6  -2    0.30    1.42
  -5   6  -2    0.37    1.54
   5  -6   2    0.67    1.07
  -5   6  -2    0.84    1.14
  -4  -2   5   65.87    6.15
   4   2  -5   60.53    5.76
   4   2  -5   58.06    5.89
   5  -5   4   75.35    5.64
  -5   5  -4   83.01    7.04
  -5   5  -4   84.62    6.70
  -5   5  -4   70.57    7.27
   4  -3   7   29.13    4.83
   4  -3   7   27.51    3.44
  -4   3  -7   28.31    4.15
  -4   3  -7   23.94    5.22
  -5  -4  -9   14.31    2.71
   5   4   9   10.76    3.47
  -5  -4  -9   12.69    3.47
   5   4   9   12.87    2.80
   5   6   8    7.71    2.34
   5   6   8    5.96    2.03
  -5  -6  -8    6.32    1.91
   6  -4   4  118.09    7.52
  -6   4  -4  113.98    9.34
  -6   4  -4  118.24    8.13
  -6   4  -4  113.88    8.43
   1  -7   3  252.93   12.15
   1  -7   3  253.39   12.13
  -1   7  -3  215.81   13.48
   2  -1  -8  194.03    9.42
  -2   1   8  193.94   11.05
  -1   0  -9   41.29    4.45
   1   0   9   33.65    5.74
  -1   0  -9   34.13    6.83
   1   0   9   44.64    4.82
  -7   0   1  203.61   11.21
  -7   0   1  203.01   11.80
   7   0  -1  182.13   10.17
  -7   0   1  176.71   13.36
   7   0  -1  200.82   10.43
   6   4   8   54.86    6.70
  -6  -4  -8   56.99    7.15
   6   4   8   52.85    5.62
  -6  -4  -8   53.76    5.18
   4   7   8   29.99    5.43
  -4  -7  -8   32.69    4.07
  -6  -1  -8   10.04    3.03
   6   1   8    9.24    2.51
   6   1   8    9.12    2.12
  -6  -1  -8    9.01    2.26
   0  -9  -5  219.37   12.35
   0   9   5  234.44   12.55
   0  -9  -5  233.78   11.81
   0  -9  -5  212.12   13.85
  -1   2  -8    1.06    1.35
   1  -2   8    1.39    1.35
   1  -2   8    1.28    1.32
  -7  -3  -1  279.66   13.32
  -7  -3  -1  270.34   13.12
   7   3   1  284.24   12.75
  -7  -3  -1  267.70   12.47
  -7  -2   0  221.31   11.66
  -7  -2   0  218.84   11.71
   7   2   0  209.94   11.13
  -7  -2   0  210.34   11.94
   0  -9  -2    0.33    1.27
   0   9   2   -0.06    1.38
  -4   0   6   29.10    5.48
   4   0  -6   28.97    4.33
   4   0  -6   32.89    3.69
   2   8   0  283.89   13.10
  -2  -8   0  269.41   12.56
   2   8   0  271.46   14.26
  -7   3   0  164.03   10.80
   7  -3   0  153.02    9.82
   7  -3   0  167.66    8.35
  -7   3   0  173.75   10.29
   1  -9  -3   24.46    4.25
  -1   9   3   27.29    4.16
   1  -9  -3   29.46    4.13
   4  -5  -6    2.91    1.37
  -4   5   6    2.55    1.73
  -4   5   6    3.15    1.82
  -3  -2   6   53.06    5.04
   3   2  -6   55.62    5.13
   3   2  -6   53.80    5.48
  -4   5  -5  307.37   17.39
  -4   5  -5  284.29   12.65
   4  -5   5  327.38   14.07
  -4   5  -5  344.93   16.42
   7  -2  -1  508.30   16.20
  -7   2   1  467.67   17.15
   7  -2  -1  453.62   18.46
  -6   5  -2   37.68    4.71
   6  -5   2   39.23    4.34
  -6   5  -2   36.53    5.27
  -6   5  -2   37.73    4.91
   4  -7  -4   13.75    2.95
  -4   7   4   14.20    2.95
   4  -7  -4   15.64    2.90
   6   6   6    5.21    2.23
   6   6   6    5.40    1.96
  -6  -6  -6    5.36    1.91
  -2   7   7   22.16    3.75
   2  -7  -7   21.75    2.98
  -2   7   7   20.55    3.89
  -2  -9  -4  257.66   14.19
  -2  -9  -4  253.89   14.80
   4   8   6  196.10   11.64
  -4  -8  -6  210.36   10.63
   3   7  -1   82.13    8.16
   3   7  -1   80.42    6.77
  -3  -7   1   89.64    6.77
  -6  -6  -3  192.47   11.12
   6   6   3  186.29   10.81
  -6  -6  -3  187.95    9.61
  -2   7  -3 1239.54   34.40
  -2   7  -3 1100.35   36.85
   2  -7   3 1286.47   25.97
  -2   7  -3 1307.94   28.23
  -1   3   9   32.89    4.34
   1  -3  -9   28.62    3.52
  -1   3   9   27.79    4.75
  -1  -5   5  172.42    9.67
   1   5  -5  166.31   10.22
  -7   3  -3   77.83    7.42
  -7   3  -3   79.58    8.65
  -7   3  -3   84.37    7.34
  -5   1  -8   21.96    3.84
   5  -1   8   25.20    3.37
  -5   1  -8   24.28    3.73
   5  -1   8   25.27    4.10
   0   6   9  102.45    7.84
   0   6   9   93.63    7.92
   0  -6  -9   99.81    6.30
   3   0  -7   18.41    2.78
  -3   0   7   18.87    3.80
   1  -9  -4   46.10    5.33
  -1   9   4   44.05    5.12
   1  -9  -4   47.16    5.03
   3  -8  -4  287.13   13.53
   3  -8  -4  284.03   11.58
  -3   8   4  295.42   13.81
  -3   8   4  266.27   13.81
   3   8   1    1.05    1.51
  -3  -8  -1    1.24    1.47
  -2  -9  -5    4.23    2.05
  -2  -9  -5    4.26    2.25
  -4  -8  -3   41.00    5.05
  -4  -8  -3   37.19    4.23
   4   8   3   40.05    4.94
  -5   4   5    9.44    2.63
  -5   4   5    8.85    2.36
   5  -4  -5    9.64    2.15
   5  -4  -5    9.66    2.12
  -5   4   5    7.59    3.19
  -1   4   9  174.91   10.24
   1  -4  -9  167.23    8.03
  -1   4   9  170.99   10.10
   4   6   9   22.74    3.69
  -4  -6  -9   23.06    3.18
   4   6   9   18.68    5.41
  -2   8  -1    2.09    1.74
  -2   8  -1    1.85    1.59
   2  -8   1    2.20    1.52
  -2   8  -1    3.16    1.73
  -3   8   0    6.82    2.18
  -3   8   0    6.09    2.57
  -3   8   0    6.93    2.42
   3  -8   0    6.80    1.99
   6  -4  -3    6.11    1.79
  -6   4   3    6.45    2.21
  -6   4   3   11.59    2.67
   6  -4  -3    8.18    1.94
  -1  -9  -2   20.16    3.47
   1   9   2   22.61    4.07
  -4   0  -9  154.89    8.96
   4   0   9  152.00    9.47
  -4   0  -9  142.18    9.71
   4   0   9  151.70    8.03
   0  -7   3  182.20   10.04
   0   7  -3  196.09   12.96
   7   4   6   26.92    3.95
   7   4   6   25.60    3.79
  -7  -4  -6   26.09    3.73
  -7  -4  -6   26.47    4.31
  -6  -1   3  117.66    9.63
  -6  -1   3  131.89    8.74
   6   1  -3  128.42    7.77
  -6  -1   3  130.64    8.35
   6   1  -3  125.07    8.33
  -1   9   2   22.59    4.26
   1  -9  -2   21.27    4.13
  -1   9   2   22.95    3.85
   2   7  -2   42.85    5.36
  -2  -7   2   42.58    5.20
   2   7  -2   42.53    4.96
  -2  -4 -10  428.43   16.29
  -2  -4 -10  428.47   14.04
  -3   7   6  647.14   23.16
  -3   7   6  671.07   22.41
  -2  -3 -10  201.61    9.81
   2   3  10  209.96   11.52
  -2  -3 -10  209.09   11.64
  -2  -9  -3    1.18    1.31
  -2  -9  -3    1.98    1.54
   2   9   3    1.09    1.38
   5   2  -4  199.98   10.78
   5   2  -4  189.35   11.09
  -5  -2   4  157.57   17.01
   1   4  -6   15.34    3.38
  -1  -4   6   15.84    2.87
  -5  -7  -7   14.63    2.75
   5   7   7   12.71    2.79
   5   7   7   13.37    2.77
  -1  -6   4  131.24    8.00
   1   6  -4  130.68    8.93
  -6   5   2  240.65   12.42
   6  -5  -2  224.74   11.70
   6  -5  -2  243.79   10.40
  -6   5   2  230.95   12.85
   5   6   0 1043.50   28.72
   5   6   0  886.20   29.83
  -1  -9  -6   82.19    6.37
   1   9   6   83.74    6.90
  -1  -9  -6   75.57    6.69
   3   3  10   39.09    4.65
  -3  -3 -10   35.43    4.09
  -3  -3 -10   31.92    4.48
  -3  -4 -10   41.49    4.24
   3   4  10   42.46    5.11
  -3  -4 -10   41.03    4.66
  -2  -8  -8    4.19    1.45
   2   8   8    4.22    1.88
   7   2   7   65.21    5.48
  -7  -2  -7   67.24    5.76
   7   2   7   64.81    6.14
  -7  -2  -7   66.82    7.90
  -7  -4  -2    0.75    1.27
  -7  -4  -2    0.02    1.27
   7   4   2   -0.35    1.05
  -7  -4  -2   -0.14    1.19
   1  -7  -8  531.56   15.80
  -1   7   8  538.40   19.15
  -1   7   8  519.52   19.07
  -2  -7  -9    1.29    1.14
   2   7   9    1.45    1.41
  -5  -1  -9  290.36   13.19
   5   1   9  290.82   12.81
  -5  -1  -9  300.07   12.33
   5   1   9  298.63   14.11
  -2   8   6   37.41    6.65
   2  -8  -6   41.22    4.53
  -1   8   7  299.46   13.80
   1  -8  -7  300.56   12.32
  -1   8   7  298.25   13.84
   1   1  -8  122.77    7.78
   1   8  -1  212.40   11.96
  -1  -8   1  201.03   11.37
  -5  -7  -2 1219.91   31.22
   5   7   2 1144.28   30.64
  -5  -7  -2 1178.35   27.74
   7   1  -1  396.11   15.65
   7   1  -1  326.04   16.30
  -7  -1   1  410.75   16.38
  -7  -1   1  367.84   18.20
  -7  -1   1  387.32   16.11
  -5   0   5   70.68    6.26
   5   0  -5   67.88    5.70
  -5   0   5   64.27    7.99
   5   0  -5   69.45    6.90
  -1   2   9   21.90    3.97
   1  -2  -9   17.92    2.82
   1   8   8  268.17   12.90
  -1  -8  -8  263.08   11.00
  -5  -5  -9  148.39   11.39
   5   5   9  141.19    9.96
  -5  -5  -9  150.76    9.50
   5   5   9  153.09    9.32
   4  -2   8  624.23   17.94
   4  -2   8  665.11   21.64
  -4   2  -8  641.83   20.56
   4   7   0    7.33    2.43
   4   7   0    6.59    2.21
  -4  -7   0    7.00    2.13
   7  -2   5   62.87    4.99
  -7   2  -5   59.47    6.23
   7   3   7    3.17    1.75
  -7  -3  -7    2.34    2.09
   7   3   7    3.13    1.50
   1  -5  -9   10.10    2.04
  -1   5   9   10.11    2.68
  -1   5   9    9.45    2.62
  -2  -9  -6  225.46   12.28
   2   9   6  226.34   11.27
  -7  -1  -7   21.61    3.48
   7   1   7   21.00    3.72
   7   1   7   21.23    3.52
  -7  -1  -7   22.11    4.76
  -1   9   5   37.01    4.75
   1  -9  -5   37.41    4.94
   1  -9  -5   39.60    4.78
   1   7   9    0.00    1.14
  -1  -7  -9   -0.03    0.99
  -3   6   7    8.73    2.59
  -3   6   7    8.49    2.46
  -4   7  -2    0.10    1.58
   4  -7   2   -0.02    1.16
  -4   7  -2   -0.17    1.30
  -4   7  -2    0.25    1.34
   7  -1   6  250.60   10.68
  -7   1  -6  258.05   12.45
  -7   1  -6  266.05   15.81
  -7   3   1   66.16    6.59
   7  -3  -1   65.86    5.69
  -7   3   1   72.23    6.38
   7  -3  -1   70.60    5.59
   0   9   6  260.52   12.33
   0  -9  -6  255.37   14.20
   0   9   6  267.47   15.04
   2   5  10  229.06   12.72
  -2  -5 -10  230.88   10.00
  -6  -5  -8  285.26   15.82
   6   5   8  257.28   15.75
   6   5   8  284.09   13.23
  -3  -7  -9  222.85   10.95
   3   7   9  227.42   12.01
   0  -9  -1  176.47   12.11
   0   9   1  192.06   12.04
  -2  -2 -10  327.26   13.60
   2   2  10  358.03   14.78
  -2  -2 -10  319.17   14.56
   2  -6  -8  531.96   16.52
  -2   6   8  542.86   19.55
  -2   6   8  552.90   19.85
  -6   0  -8  177.84   10.43
  -6   0  -8  187.66   12.20
   6   0   8  183.02    9.07
  -6   0  -8  179.74   10.09
   6   0   8  186.15   10.96
  -6  -4   1  254.46   12.52
   6   4  -1  254.48   12.53
  -6  -4   1  264.06   12.23
   6   4  -1  136.61   21.98
  -6  -4   1  253.05   12.50
   1   4  10  119.78    8.61
  -1  -4 -10  114.09    7.10
   3   2  10  515.26   18.42
  -3  -2 -10  493.07   17.07
  -3  -2 -10  497.19   16.35
   4   8   7   59.81    6.26
  -4  -8  -7   62.51    5.52
   6   6   7   28.41    4.06
   6   6   7   28.81    4.68
  -6  -6  -7   31.43    3.94
   2   2  -7    0.21    1.01
  -1  -3 -10   78.18    5.52
   4  -6   4  178.64    9.33
  -4   6  -4  176.51   10.32
  -4   6  -4  173.50   10.17
  -4   6  -4  169.27   12.58
  -3  -5 -10   69.55    5.05
  -3  -5 -10   71.73    6.41
   3   5  10   66.79    6.52
   0  -2   8  467.21   17.81
  -3   7  -3  136.32    8.72
  -3   7  -3  135.64    9.11
  -3   7  -3  134.49    9.99
  -6  -6  -2  366.35   15.06
  -6  -6  -2  356.04   13.62
  -6   2   4   16.27    3.09
   6  -2  -4   14.97    2.72
  -6   2   4   11.35    4.20
   6  -2  -4   15.99    2.91
  -6  -3   2   23.19    3.65
  -6  -3   2   23.52    3.86
   6   3  -2   22.08    3.83
  -6  -3   2   22.05    3.63
   6   3  -2   24.27    3.85
   0   0   9   81.81    6.63
   0   0  -9   62.56    7.14
   0   0  -9   80.42    6.03
   3   8   8   52.04    5.42
  -3  -8  -8   53.93    5.25
  -3  -8  -8   51.23    5.01
  -1   9   1  608.17   24.86
  -1   9   1  606.32   20.94
   1  -9  -1  614.30   20.04
  -6   5  -3   36.12    4.72
  -6   5  -3   39.59    4.65
  -6   5  -3   33.41    5.39
   5  -6  -4  136.49   10.78
  -5   6   4  148.19    9.11
  -5   6   4  140.08   10.52
   5  -6  -4  148.59    7.84
  -7   3  -4   93.96    8.90
  -7   3  -4   97.96    7.53
   7  -3   4   96.85    6.34
  -7   3  -4   90.52    8.09
   2   0  -8  668.56   20.77
  -2   0   8  712.82   21.77
  -4  -8  -2   19.07    3.43
   4   8   2   17.59    3.44
   4   8   2   18.86    3.40
   2  -1   9  138.79    9.86
   2  -1   9  148.01    9.30
  -2   1  -9  139.31    8.57
   2  -9  -3  123.26    8.60
  -2   9   3  118.51    8.41
   2  -9  -3  123.89    8.43
  -4  -3 -10  186.40   10.80
   4   3  10  206.98   11.68
  -4  -3 -10  174.91    9.65
   2  -5   6   72.87    6.29
  -2   5  -6   72.18    6.46
   2  -5   6   76.27    6.37
   7   5   5   25.59    3.76
  -7  -5  -5   26.88    3.61
  -7  -5  -5   25.62    4.18
  -7  -5  -5   24.05    4.46
  -7  -5  -4   71.74    5.78
   7   5   4   75.56    6.35
  -7  -5  -4   70.74    6.69
  -7  -5  -4   72.42    7.48
   2   9   2  122.79    8.95
  -2  -9  -2  116.21    8.36
  -5   6  -3  366.01   14.71
  -5   6  -3  329.58   17.34
  -5   6  -3  341.06   15.64
  -7   4  -1   25.49    4.47
   7  -4   1   24.82    4.04
   7  -4   1   26.38    3.50
  -7   4  -1   27.22    4.18
  -5   7   1   45.86    6.00
   5  -7  -1   46.32    4.40
   5  -7  -1   48.38    5.79
  -5   7   1   47.56    5.59
   6  -1  -4    7.15    1.72
  -6   1   4    6.96    2.17
  -6   1   4    6.42    2.22
  -6   1   4    6.19    2.25
   6  -1  -4    6.55    1.89
  -4  -4 -10    3.62    1.45
   4   4  10    4.65    2.00
  -4  -4 -10    3.86    1.90
   3  -1   9   26.96    3.39
  -3   1  -9   28.84    3.83
   3  -1   9   26.31    4.81
  -3   1  -9   25.57    3.85
   4   5  -3    8.19    2.46
   4   5  -3    8.93    2.40
   1   3  -7    3.37    1.74
  -1  -3   7    3.35    1.86
  -3  -9  -5    1.33    1.38
  -3  -9  -5    1.33    1.68
   3   9   5    1.78    1.63
  -3  -9  -5    1.69    1.31
   3  -8  -5  310.44   11.45
   3  -8  -5  313.79   13.48
   3   5  -4  280.58   12.80
  -3  -5   4  304.58   12.32
   3   5  -4  278.35   12.92
  -6   3  -6    1.05    2.02
  -6   3  -6    1.43    1.40
  -6   3  -6    1.53    1.64
   6  -3   6    1.34    1.06
   0   8   8   80.87    6.88
   0  -8  -8   78.97    6.03
   0   8   8   80.12    6.94
  -2   9   2    1.36    1.48
   2  -9  -2    1.27    1.41
  -5   5   5  163.30    9.78
   5  -5  -5  166.37    8.83
   5  -5  -5  159.28    8.88
  -5   5   5  166.75    9.64
  -3  -9  -4   87.43    6.96
   3   9   4   83.78    7.24
  -3  -9  -4   85.59    7.59
  -3  -9  -4   84.50    6.53
   2  -4   7    9.27    2.39
  -2   4  -7   10.00    2.45
   2  -4   7    9.96    2.43
  -6   3   4  234.54   11.64
  -6   3   4  238.12   11.48
   6  -3  -4  236.51    9.91
  -6   3   4  164.26   16.13
   6  -3  -4  235.47   10.68
   1   7  -3    3.74    1.89
  -1  -7   3    3.62    1.62
   1   9   1   63.69    6.54
  -1  -9  -1   62.38    6.27
  -4  -4   4   91.82    6.96
   4   4  -4   91.30    7.19
   4   4  -4   86.67    7.14
  -6  -5   0  172.28    9.47
  -6  -5   0  175.75    9.54
  -6  -5   0  168.00    9.47
   6   5   0  174.66   10.47
   1   5  10   54.33    6.09
  -1  -5 -10   54.33    4.51
   1  -5   6   21.65    3.45
   1  -5   6   20.61    3.22
   7   4   7    1.54    1.37
  -7  -4  -7    1.58    1.95
   7   4   7    1.75    1.51
  -7  -4  -7    1.50    1.38
  -7   1   2    3.64    1.83
  -7   1   2    1.30    2.57
  -7   1   2    3.40    1.71
   7  -1  -2    3.19    1.34
   7  -1  -2    2.86    1.44
  -3   8  -1  182.65   10.51
  -3   8  -1  166.33   10.95
  -3   8  -1  172.83   10.12
   3  -8   1  183.37    9.89
   7   3   0    1.62    1.36
  -7  -3   0    1.88    1.50
  -7  -3   0    1.38    1.61
  -7  -3   0    1.79    1.41
  -4  -1   6  460.60   16.90
   4   1  -6  470.07   16.58
   4   1  -6  379.85   12.67
  -5   7   0  190.24   10.81
  -5   7   0  169.46   11.95
  -5   7   0  183.39   10.02
   5  -7   0  183.41    8.79
  -8  -1  -3    3.55    1.73
  -8  -1  -3    4.52    2.39
  -8  -1  -3    4.09    1.77
  -5   4  -6  211.34   15.22
  -5   4  -6  199.31   13.35
   5  -4   6  203.65    9.42
  -5   4  -6  167.86   14.06
  -7   4   0   11.67    2.93
   7  -4   0   11.46    2.66
   7  -4   0   11.98    2.28
  -8   0  -3   37.90    4.64
  -8   0  -3   36.78    5.13
  -8   0  -3   31.30    4.39
   7  -4   2    5.21    1.69
  -7   4  -2    4.22    2.08
  -7   4  -2    7.03    2.28
  -1   1   9  121.78    8.04
  -4   6   6   25.67    4.02
   4  -6  -6   25.52    3.76
  -4   6   6   23.79    4.46
   5  -3   7  373.33   12.57
  -5   3  -7  339.62   16.24
  -5   3  -7  365.61   17.75
   5  -3   7  366.18   14.77
  -5   3  -7  372.41   14.72
   5  -7  -2  332.00   14.42
   5  -7  -2  355.92   12.70
  -5   7   2  314.35   13.81
  -5   7   2  309.47   14.64
   2  -9  -4    6.30    2.06
   2  -9  -4    5.85    2.02
  -2   9   4    5.24    2.13
   4  -7  -5  439.79   15.91
  -4   7   5  462.09   16.60
   4  -7  -5  431.78   14.81
  -4   7   5  464.77   16.50
  -8  -1  -4   84.87    7.67
   8   1   4   81.95    6.17
  -8  -1  -4   81.38    7.60
  -8  -1  -4   87.21    6.81
   7  -2  -2  107.25    7.30
  -7   2   2   94.99    7.07
   7  -2  -2   88.72    7.61
  -1  -2 -10  138.30    7.29
  -1  -2 -10  127.91    8.72
  -7   0  -7  478.23   16.19
  -7   0  -7  482.72   19.49
   7   0   7  482.30   14.00
  -6   2  -7   23.83    3.83
  -6   2  -7   26.14    3.87
   6  -2   7   24.19    3.11
   3   4  -5   11.77    2.83
   3   4  -5   12.43    2.73
   2  -6   5  165.95    9.25
   2  -6   5  162.79    9.47
  -2   6  -5  168.11   10.04
   1  -8   2  167.59    9.97
  -1   8  -2  159.58   11.46
  -1   8  -2  167.08   10.63
   1  -8   2  166.30   10.03
   3   6  -3   98.59   11.00
  -3  -6   3  124.01    8.13
   3   6  -3  118.79    8.59
   4   2  10   65.54    6.26
  -4  -2 -10   61.02    5.40
  -4  -2 -10   59.40    5.73
  -4   8   2   22.88    3.98
  -4   8   2   22.39    3.95
   4  -8  -2   23.59    3.36
   4  -3  -7   47.34    4.66
  -4   3   7   49.26    6.79
  -4   3   7   48.72    6.21
   8   0   2    1.41    1.31
  -8   0  -2    1.74    1.33
  -8   0  -2    1.91    1.77
  -8   0  -2    2.11    1.59
  -6   4  -5  148.05    9.63
   6  -4   5  156.58    8.15
  -6   4  -5  139.86   11.09
  -6   4  -5  146.93   10.81
   3  -5   6   21.34    3.39
   3  -5   6   19.75    3.55
  -3   5  -6   21.09    3.64
   7   5   6   18.53    3.41
   7   5   6   18.11    3.48
  -7  -5  -6   18.44    3.76
  -7  -5  -6   16.94    2.90
  -7  -5  -3   46.22    5.25
  -7  -5  -3   44.40    5.52
  -7  -5  -3   46.75    5.44
   7   5   3   46.65    4.92
   1   9   7    9.51    2.58
  -1  -9  -7   10.89    2.29
  -1   4  -7   -0.10    1.30
   1  -4   7    0.02    1.08
   1  -4   7    0.15    1.19
   3  -4   7   40.12    4.68
  -3   4  -7   39.60    4.74
   3  -4   7   41.14    4.90
   1  -6   5   17.12    3.04
   1  -6   5   18.63    3.28
  -3   3   8  341.21   14.31
  -3   3   8  312.97   15.72
   3  -3  -8  313.89   12.23
   3   9   6  207.07   11.18
   3   9   6  210.69   11.02
  -3  -9  -6  207.79   10.47
  -3  -9  -6  195.21    9.91
  -7  -4  -1    0.93    1.25
  -7  -4  -1    0.48    1.44
   7   4   1    1.13    1.55
  -7  -4  -1    0.73    1.16
   7   2  -1  116.64    8.78
  -7  -2   1  120.13    8.00
  -7  -2   1  118.21    8.19
  -7  -2   1  115.45    8.24
   6  -5  -3  205.53    8.84
   6  -5  -3  206.88   10.56
  -6   5   3  220.78   11.75
  -6   5   3  215.73   11.82
  -1   1  -9    5.45    1.96
   1  -1   9    5.01    2.09
   1  -1   9    5.99    1.88
  -4   8   1    6.05    2.15
  -4   8   1    7.12    2.49
   4  -8  -1    6.51    1.92
  -4   8   1    6.72    2.31
  -5   0  -9  169.24    9.52
  -5   0  -9  175.11   11.23
   5   0   9  171.33    9.80
   5   0   9  177.15   10.53
  -8   0  -4    4.77    2.29
   8   0   4    7.78    1.95
  -8   0  -4    6.44    2.26
   0   7   9  245.02   12.33
   0  -7  -9  252.89   10.63
   0   7   9  246.64   11.75
  -4  -6   2   54.85    5.30
   4   6  -2   37.98    7.75
   4   6  -2   51.77    5.60
  -7   0   2   77.94    6.70
   7   0  -2   76.70    5.68
  -7   0   2   82.85    6.91
   7   0  -2   85.18    7.18
  -7   0   2   75.55    7.54
  -3  -1   7  456.27   15.61
   3   1  -7  427.16   18.89
   5   7   8   24.53    5.11
   5   7   8   27.08    4.22
  -5  -7  -8   30.26    3.80
  -6  -2   3  267.69   11.82
  -6  -2   3  253.22   11.90
   6   2  -3  255.92   12.37
  -6  -2   3  242.42   11.81
   6   2  -3  228.69   12.41
  -6  -3  -9   32.85    3.92
  -6  -3  -9   34.51    5.29
   6   3   9   25.83    5.63
   6   3   9   32.88    4.53
  -4  -5 -10   76.59    6.72
   4   5  10   71.67    6.41
  -4  -5 -10   70.57    5.48
  -1   6   9   41.94    5.29
  -1   6   9   41.94    5.60
   1  -6  -9   42.64    4.11
   2   9   7   19.38    3.41
  -2  -9  -7   19.64    2.99
  -8  -1  -2    8.08    2.60
  -8  -1  -2    6.52    2.23
   8   1   2    8.08    2.17
  -8  -1  -2    7.14    2.26
  -8  -2  -4    1.95    1.41
  -8  -2  -4    2.25    1.91
  -8  -2  -4    2.17    1.51
   8   2   4    2.60    1.51
   4  -2  -7  545.33   15.68
  -4   2   7  521.11   21.57
  -4   2   7  563.97   18.96
   6  -6   0  250.41   12.72
   6  -6   0  260.75   10.25
  -6   6   0  234.51   13.35
  -6   6   0  257.12   12.55
  -2  -6 -10   76.26    6.99
   2   6  10   83.82    7.14
   5   6   9    0.13    1.18
   5   6   9    0.29    1.41
  -3  -9  -3   13.41    2.71
   3   9   3   13.37    2.92
   3   9   3   13.14    3.05
  -3  -9  -3   13.96    3.17
  -1   9   6  318.82   13.76
  -1   9   6  327.68   13.66
   1  -9  -6  323.06   12.90
  -3   4   8   27.89    4.24
  -3   4   8   30.49    4.38
   3  -4  -8   27.63    3.27
   5   1  -5   47.95    5.13
  -5  -1   5   53.04    5.32
   5   1  -5   51.28    4.93
   3   8   0   60.22    6.12
  -3  -8   0   61.63    5.87
   3   8   0   55.68    6.15
  -4  -7  -9   19.91    3.26
  -8  -2  -3  343.70   14.69
  -8  -2  -3  351.60   13.09
  -8  -2  -3  310.76   13.45
  -3  -1 -10   11.08    2.42
   3   1  10   12.88    2.84
  -3  -1 -10   11.68    2.50
  -2  -1 -10   24.24    3.89
   2   1  10   36.44    4.56
  -2  -1 -10   32.50    3.99
   0  -8   2   34.71    4.92
   0   8  -2   36.39    4.75
  -2   9   1    1.34    1.28
   2  -9  -1    1.24    1.44
   6   0  -4  216.36   10.70
  -6   0   4  144.55    9.96
  -6   0   4  220.88   10.95
  -6   0   4  229.33   11.06
   6   0  -4  223.72    9.71
  -5   5  -5  214.32   11.14
  -5   5  -5  214.89   10.76
  -5   5  -5  206.00   12.76
   5  -5   5  205.85    9.74
  -5  -7  -1   23.78    3.70
   5   7   1   22.19    3.66
   5   7   1   20.48    4.03
   4  -4  -7   72.79    6.23
  -4   4   7   73.46    8.00
  -4   4   7   83.70    7.39
  -5  -4   3   64.70    5.73
   5   4  -3   61.91    6.05
   5   4  -3   48.34    8.55
  -8   1  -3  485.82   18.99
  -6  -2  -9   89.00    8.63
   6   2   9   88.87    7.61
  -6  -2  -9   84.71    7.16
   6   2   9   84.74    8.43
   6  -6  -1  299.94   13.05
   6  -6  -1  334.96   11.60
  -6   6   1  297.36   16.74
  -6   6   1  320.68   13.87
  -2  -8   1   36.34    4.57
   2   8  -1   38.73    4.73
   2   8  -1   37.29    5.31
  -8   1  -2    3.02    1.71
  -8   1  -2    2.72    1.63
   8  -1   2    2.44    1.27
  -3  -6 -10   45.31    5.46
  -3  -6 -10   46.56    5.14
   5   5  -2    1.70    1.48
   5   5  -2    1.82    1.52
  -5  -5   2    1.73    1.54
  -2   8  -2   16.69    3.68
  -2   8  -2   16.36    4.00
   2  -8   2   19.92    3.37
  -4   1  -9    3.25    1.63
   4  -1   9    2.61    1.38
   4  -1   9    2.91    1.68
  -4   1  -9    2.54    1.34
  -3   2   8   40.14    4.71
   3  -2  -8   36.42    3.74
  -4   8   3   84.31    7.49
  -4   8   3   89.59    7.27
   4  -8  -3   92.95    6.32
   4  -8  -3   77.12    7.33
  -5  -8  -5  114.78    9.11
  -5  -8  -5  110.94    7.16
   8   1   5   59.29    5.13
  -8  -1  -5   65.90    7.29
  -6  -4  -9   20.71    4.19
   6   4   9   18.58    5.10
  -6  -4  -9   22.18    3.26
   6   4   9   22.75    3.76
  -5   7  -1  131.41    9.00
  -5   7  -1  121.03    9.80
  -5   7  -1  126.82   10.05
   5  -7   1  127.65    7.57
   4   3  -5  434.00   16.30
  -4  -3   5  467.47   15.76
   4   3  -5  462.50   15.80
  -6  -7  -5   12.15    2.50
   6   7   5   11.39    2.62
   2  -3   8   31.31    4.07
   2  -3   8   30.79    3.92
  -2   3  -8   32.06    4.24
   6  -6   1  474.87   14.71
  -6   6  -1  467.76   16.26
  -6   6  -1  458.75   17.19
  -6   6  -1  438.16   18.96
   2   5  -5   21.09    3.84
  -2  -5   5   20.48    3.28
   2   5  -5   18.80    4.06
   7  -4  -1    1.03    1.13
  -7   4   1    0.68    1.25
  -7   4   1    0.33    1.48
   7  -4  -1    0.33    1.13
   6  -4  -4    1.59    1.15
   6  -4  -4    1.48    1.11
  -6   4   4    1.52    1.56
  -6   4   4    1.79    1.50
   0   4  10   80.21    7.48
   0  -4 -10   76.30    5.69
  -7   3   2   57.15    6.06
  -7   3   2   60.12    5.73
   7  -3  -2   58.45    5.09
   7  -3  -2   50.91    4.96
  -5   2  -8  183.82   10.32
   5  -2   8  181.33    8.67
   5  -2   8  165.64   11.05
  -5   2  -8  171.65   10.24
  -7   4  -3   83.27    7.89
  -7   4  -3   82.01    7.97
  -7   4  -3   86.40    7.01
   8   2   5    5.72    1.85
  -8  -2  -5    6.75    2.12
  -8  -2  -5    5.05    2.17
   8   2   5    5.20    1.97
   0  -9  -7  231.47   12.54
   0   9   7  223.64   12.36
   0   9   7  256.30   12.26
  -3   6  -5   29.63    4.38
   3  -6   5   27.59    4.12
   3  -6   5   28.89    3.84
  -5   7   3  947.18   27.48
   5  -7  -3  923.96   19.35
   5  -7  -3  942.96   24.91
  -5   7   3  932.56   24.77
   0  -5   6   61.47    5.91
   0   5  -6   58.25    6.06
   0   3  10  349.95   13.90
   0  -3 -10  350.07   12.21
  -5  -8  -4   11.88    3.07
   5   8   4   13.48    2.92
  -5  -8  -4   13.67    2.68
  -4   8   0  268.15   12.47
  -4   8   0  230.11   15.71
  -4   8   0  274.29   13.76
   4  -8   0  274.33   11.30
   0  -9   0    2.71    1.53
   0   9   0    2.09    1.64
   5   8   6  188.38   15.06
   5   8   6  213.97   11.03
  -5  -8  -6  227.79   10.42
  -8   0  -1   10.18    2.73
  -8   0  -1   10.94    2.55
   8   0   1   10.83    2.39
  -8   0  -1    9.79    3.22
  -6  -7  -4    0.67    1.17
   6   7   4    0.72    1.31
  -4  -8  -8    7.55    2.18
   4   8   8    7.39    2.22
  -1   9   0    1.84    1.91
   1  -9   0    2.10    1.61
  -1   9   0    2.00    1.62
   2  -9  -5  118.15    8.56
   2  -9  -5  115.47    8.35
  -2   9   5  116.48    8.44
   3  -3   8    7.66    1.98
   3  -3   8    8.60    2.42
  -3   3  -8    8.84    2.37
  -2  -6   4   54.24    5.31
   2   6  -4   42.42    5.42
   2   6  -4   46.52    5.16
   1   6  10    1.03    1.64
  -1  -6 -10    0.71    0.96
   6   6   8    1.25    1.45
  -6  -6  -8    1.20    1.32
   6   6   8    0.71    1.49
  -6  -7  -6   16.60    2.89
   6   7   6   17.30    3.34
   6   7   6   15.74    3.06
  -5   3   6   34.29    5.40
   5  -3  -6   34.86    3.98
  -5   3   6   32.70    4.83
  -6   1  -8   54.40    6.61
   6  -1   8   50.69    4.83
   6  -1   8   53.36    5.88
  -6   1  -8   51.64    5.42
  -6   1  -8   52.77    5.21
  -7   2  -6   57.60    5.88
   7  -2   6   61.14    4.95
   0   6  -5   31.54    4.50
   0  -6   5   31.68    4.09
  -5   2   6   17.80    3.75
  -5   2   6   19.54    3.38
   5  -2  -6   19.89    3.02
   2  -8  -7    0.69    0.94
  -2   8   7    1.55    1.78
  -2   8   7    0.80    1.34
  -7  -2  -8   55.41    6.81
   7   2   8   50.75    5.46
  -7  -2  -8   51.21    5.30
   7   2   8   54.82    6.18
  -8   1  -4  306.11   15.55
   8  -1   4  282.26   10.97
  -8   1  -4  293.49   12.86
   3   3  -6   28.09    3.85
   3   3  -6   31.40    4.38
  -6  -6  -1    3.14    1.69
   6   6   1    3.13    1.71
  -6  -6  -1    3.66    1.81
   7   3   8   31.06    4.64
   7   3   8   35.92    4.42
  -7  -3  -8   31.69    4.20
  -7  -3  -8   32.57    5.13
  -8   1  -1   37.72    4.72
   8  -1   1   36.35    3.99
  -8   1  -1   34.21    4.70
  -8  -2  -2   96.85    8.32
   8   2   2  104.13    7.30
  -8  -2  -2   98.02    7.99
  -8  -2  -2  100.98    7.27
   8   0   5   13.63    2.56
  -8   0  -5   16.46    3.70
  -8   0  -5   15.94    2.95
  -4   1   7    1.90    1.54
   4  -1  -7    0.11    0.94
  -2  -9  -1   24.30    3.79
   2   9   1   23.79    3.88
  -2   3   9   34.68    4.67
  -2   3   9   34.42    4.57
  -5  -3   4  203.94   10.32
   5   3  -4  198.08    9.96
   5   3  -4  183.71   10.49
  -3   5   8    1.04    1.61
  -3   5   8    0.24    1.20
   3  -5  -8    0.21    1.15
   2   4  -6    9.70    2.46
   2   4  -6   12.31    2.71
  -2  -4   6   10.19    2.51
   3   7  -2    7.12    2.39
  -3  -7   2    6.56    2.11
   3   7  -2    6.14    2.28
  -2   4   9  280.74   13.54
  -2   4   9  269.04   14.50
   0  -5 -10  195.23    8.59
   0   5  10  202.57   11.17
   1  -3   8   58.52    5.72
  -1   3  -8   53.95    5.31
   1  -3   8   59.63    5.52
   4   1  10  223.54   11.29
  -4  -1 -10  215.94   10.69
  -4  -1 -10  223.08   11.23
   1   1  10  145.59    9.46
  -1  -1 -10  140.66    7.99
  -1  -1 -10  116.38   10.79
  -4   7  -3   15.38    3.69
  -4   7  -3   13.90    3.29
  -4   7  -3   14.73    3.10
  -7   3  -5   87.46    7.18
  -7   3  -5   81.99    7.79
   7  -3   5   91.76    6.54
  -3  -9  -7   15.44    3.29
  -3  -9  -7   15.63    3.08
   3   9   7   15.00    3.05
   3   9   7   14.96    3.19
  -4  -8  -1   25.71    3.95
   4   8   1   23.34    3.89
   5   3  10   36.11    4.85
  -5  -3 -10   33.11    4.33
  -5  -3 -10   34.91    4.09
  -1   7  -4   37.04    5.09
   1  -7   4   38.81    4.67
   1  -7   4   37.68    4.58
  -7  -5  -7  113.48   11.38
  -7  -5  -7  120.19    7.72
   7   5   7  121.27    8.43
   7   5   7  119.70    8.71
  -6   6   2  396.94   16.43
   6  -6  -2  445.97   13.85
   6  -6  -2  400.80   15.97
  -2   7   8   19.24    3.47
  -2   7   8   21.18    3.78
   2  -7  -8   20.06    2.96
  -7  -5  -2  125.59    8.43
  -7  -5  -2  129.05    8.83
  -7  -5  -2  125.34    8.03
  -6   5  -4    4.89    2.03
  -6   5  -4    4.08    2.16
   6  -5   4    4.61    1.70
  -6   5  -4    3.58    1.74
  -8  -3  -4  114.89    8.54
   8   3   4  120.96    7.85
  -8  -3  -4  117.69    8.46
  -8  -3  -4  111.44    7.70
  -7  -1   2    1.22    1.38
  -7  -1   2    1.28    1.53
  -7  -1   2    1.07    1.42
   7   1  -2    0.82    1.21
   5   6  -1    7.07    2.32
   5   6  -1    7.06    2.61
  -2  -8  -9    0.69    1.02
   2   8   9    0.52    1.36
  -8  -1  -1   94.43    7.88
  -8  -1  -1   91.65    7.49
  -8  -1  -1   93.93    7.96
   8   1   1   92.92    6.76
  -3   7   7   35.10    4.53
  -3   7   7   35.60    5.15
   2  -7   4   15.23    2.90
   2  -7   4   16.19    3.03
  -2   7  -4   18.60    3.37
  -6  -1  -9  213.03   13.07
   6   1   9  214.37   12.31
   6   1   9  205.35   10.28
  -6  -1  -9  193.53   10.80
   0   4  -7   23.74    3.51
   0  -4   7   26.49    3.97
  -5  -4 -10   40.80    4.69
   5   4  10   40.56    5.07
  -5  -4 -10   38.62    5.66
  -4   4  -7    0.27    1.37
   4  -4   7    0.06    0.86
  -1   8   8  101.78    8.07
  -1   8   8  104.34    7.86
   1  -8  -8   99.43    6.42
   1   2  -8   34.74    4.30
  -1  -2   8   36.87    4.55
   4  -5  -7    7.52    1.86
  -4   5   7    6.42    3.19
  -4   5   7    7.14    2.37
  -4   5  -6   28.52    4.89
   4  -5   6   28.79    3.73
  -4   5  -6   29.69    4.30
  -8  -3  -5    4.95    2.22
  -8  -3  -5    4.39    1.90
  -8  -3  -5    4.56    2.09
   8   3   5    4.47    1.74
  -4  -7   1   11.79    2.68
   4   7  -1   12.19    2.87
   4   7  -1   11.90    3.02
   8  -2   2  227.13   10.06
   8  -2   2  187.75   10.98
   0  -2 -10    3.77    1.51
   0   2  10    4.21    1.98
  -3   1   8  186.00   10.53
   3  -1  -8  181.78    8.59
   7  -1   7  107.05    8.25
  -7   1  -7  109.63    8.36
  -7   1  -7  118.12    9.47
  -4  -6 -10   54.22    6.64
   4   6  10   62.84    6.01
  -4  -6 -10   58.61    5.72
   3   9   2    9.27    2.65
   3   9   2   10.11    2.69
  -3  -9  -2   10.07    2.59
   5  -4  -6   74.41    5.69
  -5   4   6   32.37    7.62
  -5   4   6   81.14    6.81
   1   8  -2   36.75    5.15
  -1  -8   2   37.44    4.82
   4  -8  -4  133.26   10.68
   4  -8  -4  149.80    7.88
  -4   8   4  131.08    9.24
  -4   8   4  144.37    9.49
  -8  -3  -3   38.47    4.90
  -8  -3  -3   38.89    5.04
  -8  -3  -3   37.96    4.87
  -6  -5  -9  105.43    7.76
  -6  -5  -9   99.40    9.02
   6   5   9  107.19    8.15
   6   5   9   97.99    8.96
  -1  -8  -9   76.64    5.30
   1   8   9   72.49    6.62
   7   1   8   11.67    2.38
  -7  -1  -8   11.78    3.39
   7   1   8   11.12    3.03
  -7  -1  -8   11.46    2.93
   6  -6   2   93.67    6.61
  -6   6  -2   82.18    8.54
  -6   6  -2   84.27    7.71
  -6   6  -2   83.70    7.27
   2   1  -8  125.61    7.83
  -2  -1   8  139.66    8.49
  -1   0   9  115.03    9.33
   3  -8  -6   81.43    6.82
  -3   8   6   81.61    6.94
   1   9   0    2.46    1.70
  -1  -9   0    2.08    1.46
  -5  -8  -3   20.31    3.59
  -5  -8  -3   18.76    2.98
   5   8   3   17.40    3.18
  -5   1   6   20.19    3.51
  -5   1   6   19.27    3.50
   5  -1  -6   18.75    3.23
   0  -1   9  112.83    7.89
   0   1  -9   95.19    6.76
  -6  -7  -3  111.29    7.07
   6   7   3  117.94    8.16
   5  -6  -5    5.77    1.81
  -5   6   5    6.20    2.28
  -5   6   5    6.25    2.30
   5  -6  -5    7.22    1.92
   7   4   8   91.27    7.36
  -7  -4  -8   82.40    8.29
   7   4   8   83.17    7.17
   8  -2   3    0.51    1.20
  -8   2  -3    0.48    1.46
   2  -9   0   26.11    3.75
  -2   9   0   22.17    3.94
  -5  -2 -10   91.54    7.15
  -5  -2 -10   88.21    6.91
   5   2  10   87.91    8.06
   2  -2  -9    5.04    1.63
  -2   2   9    5.73    2.11
   3  -9  -2   21.20    3.27
   3  -9  -2   20.86    3.50
  -3   9   2   18.68    4.04
   5   8   7   10.66    2.85
   5   8   7   11.07    2.73
  -5  -8  -7   10.29    2.47
   8   2   6    0.70    1.34
  -8  -2  -6    1.18    1.90
   8   2   6    0.78    1.25
   3  -9  -3  315.63   13.54
  -3   9   3  299.88   14.13
   3  -9  -3  297.06   11.51
   3   8   9   78.36    6.96
  -3  -8  -9   79.19    5.88
  -3  -8  -9   78.25    6.26
   3  -8   2   49.25    4.93
  -3   8  -2   48.48    5.55
  -3   8  -2   44.88    6.08
  -3   8  -2   45.70    5.89
  -4  -9  -5  492.36   18.03
   4   9   5  477.36   18.26
  -4  -9  -5  506.95   15.59
   2  -5  -9    9.31    2.07
  -2   5   9   11.46    3.01
  -2   5   9   10.39    2.92
   5  -6   4  190.62    9.39
  -5   6  -4  198.36   10.63
  -5   6  -4  174.83   12.44
  -5   6  -4  189.76   10.62
  -2  -7   3   33.20    4.35
   2   7  -3   36.47    4.51
   2   7  -3   36.60    4.83
  -8   2  -1    1.14    1.48
   8  -2   1    0.88    1.05
   8  -2   1    1.02    1.00
  -8  -1  -6   62.72    5.64
   8   1   6   66.13    5.60
  -8  -1  -6   66.41    7.59
   6   7   7    8.70    2.44
   6   7   7    8.91    2.50
  -6  -7  -7    8.34    2.26
  -6  -1   4  220.09   11.27
   6   1  -4  206.75   10.43
   6   1  -4  191.76   11.30
  -6  -1   4  222.40   10.97
   4  -3   8    0.25    1.23
   4  -3   8    0.46    1.39
  -4   3  -8    0.35    1.48
   0   7  -4   46.78    5.56
   0  -7   4   45.53    5.00
  -5   7  -2   12.48    2.84
  -5   7  -2   12.01    2.87
   5  -7   2   13.52    2.53
  -5   7  -2   11.43    3.09
  -5  -5 -10   74.34    7.87
   5   5  10   76.08    7.05
  -5  -5 -10   70.30    6.11
  -7  -6  -5   59.28    6.25
  -7  -6  -5   60.67    5.69
   7   6   5   59.70    5.86
  -4   8  -1   13.20    2.90
  -4   8  -1   11.92    3.38
  -4   8  -1   14.72    3.27
   4  -8   1   14.52    2.73
  -7   4   2    2.93    1.90
   7  -4  -2    5.42    1.83
   7  -4  -2    2.82    1.36
  -7   4   2    3.44    1.99
  -4  -9  -4  128.21    9.12
  -4  -9  -4  121.59    8.84
   4   9   4  130.46    8.57
   2   7  10    2.30    1.88
  -2  -7 -10    2.23    1.15
  -2  -9  -8   88.27    7.07
   2   9   8   87.32    7.29
   4   9   6  401.37   16.50
  -4  -9  -6  399.21   13.54
  -4  -9  -6  420.34   16.99
  -1   7   9    0.99    1.56
  -1   7   9    0.99    1.69
   1  -7  -9    1.43    1.12
   7  -4   4  422.60   13.25
  -7   4  -4  417.01   16.93
  -7   4  -4  408.15   18.11
  -7   4  -4  437.74   15.60
  -8   1  -5  607.47   18.06
  -8   1  -5  614.46   20.68
   8  -1   5  569.48   15.70
  -1  -9  -8   30.21    3.80
   1   9   8   32.83    4.65
   6   4  -2   48.64    5.36
  -6  -4   2   50.23    5.23
  -7  -3   1  114.01    8.53
  -7  -3   1  122.55    8.30
  -7  -3   1  121.00    8.35
   7   3  -1  101.54    9.50
  -3   0 -10   26.06    4.91
   3   0  10   32.01    4.20
  -3   0 -10   31.19    4.13
   7   4   0   33.41    4.74
  -7  -4   0   31.53    4.78
  -7  -4   0   33.98    4.34
  -7  -4   0   31.58    4.12
   7  -5   1  309.31   11.16
  -7   5  -1  281.10   15.00
   7  -5   1  294.33   14.06
  -7   5  -1  293.95   13.73
  -8   1   0    2.63    1.74
   8  -1   0    1.01    1.26
  -8   1   0    1.01    1.42
  -3   7  -4    0.37    1.50
  -3   7  -4    0.49    1.80
   3  -7   4    1.11    1.46
   4   2  -6  286.52   12.95
   4   2  -6  297.18   12.14
  -4  -2   6  251.37   11.06
   2   0  10  325.82   13.67
  -2   0 -10  327.01   13.15
   1  -9  -7  205.03    9.86
  -1   9   7  223.69   11.60
  -8   0   0   23.91    3.74
  -8   0   0   23.75    3.86
  -8   0   0   22.41    3.97
   8   0   0   24.38    3.37
  -5   1  -9  167.83    9.32
   5  -1   9  164.20    9.71
  -5   1  -9  177.93    9.88
   5  -1   9  176.57    8.52
   0 -10  -4   36.68    4.51
   0 -10  -4   33.09    4.82
   0  10   4   30.79    4.61
  -1 -10  -4  180.91   11.67
  -1 -10  -4  199.77   12.62
   3  -9  -1  102.99    7.35
  -3   9   1   97.76    7.47
  -3   9   1  108.30    8.49
   7  -5   0   16.95    3.29
   7  -5   0   17.88    2.73
  -7   5   0   17.87    3.62
  -7   5   0   17.79    3.84
  -7  -6  -4   30.52    4.55
  -7  -6  -4   30.32    3.83
   7   6   4   30.21    4.08
  -5   7   4   60.61    6.09
   5  -7  -4   64.93    5.53
   5  -7  -4   57.84    5.82
   6  -5  -4   13.51    2.52
   6  -5  -4   10.91    2.42
  -6   5   4   11.52    2.80
  -6   5   4   11.75    2.76
  -8  -3  -6   56.58    6.43
  -8  -3  -6   55.65    5.12
   8   3   6   55.05    5.76
   8   3   6   58.10    5.74
   2  -2   9   77.50    6.60
   2  -2   9   69.53    7.47
  -2   2  -9   74.50    6.53
   0  -6 -10  148.18    7.54
   0   6  10  146.81    9.33
  -4   7   6   52.05    5.67
   4  -7  -6   48.14    5.09
   8   2   1   52.66    5.37
  -8  -2  -1   50.05    5.49
  -8  -2  -1   52.94    5.62
  -8  -2  -1   48.91    5.30
   4  -6   5  147.96    8.27
  -4   6  -5  145.41    9.93
  -4   6  -5  137.10   10.29
   3   7  10   30.90    4.29
  -3  -7 -10   28.03    4.37
  -3  -7 -10   26.86    3.98
   7  -2  -3   14.86    2.77
  -7   2   3   15.92    3.11
   7  -2  -3   13.26    2.85
   3  -2   9   41.59    4.94
   3  -2   9   44.42    4.99
  -3   2  -9   43.86    4.96
  -3   9   4  487.31   17.48
   3  -9  -4  496.12   16.77
   3  -9  -4  521.13   15.23
  -6  -5   1  355.35   13.99
   6   5  -1  346.14   14.83
   7   6   6    3.69    1.85
  -7  -6  -6    3.24    1.73
   7   6   6    3.57    1.72
  -1 -10  -5    0.27    1.13
  -1 -10  -5    0.83    1.59
   7  -1  -3   64.75    5.55
  -7   1   3   35.31   11.56
  -7   1   3   69.42    6.38
  -7   1   3   67.48    6.09
   7  -1  -3   67.27    6.17
   2  -9  -6  157.25    9.99
  -2   9   6  158.74    9.67
  -2   9   6  163.41   10.67
  -2  -3   7  218.25   11.07
   2   3  -7  218.65   10.83
  -5  -7  -9    4.61    1.84
   5   7   9    4.80    2.01
   5   7   9    4.16    1.77
  -8  -3  -2   25.17    4.08
  -8  -3  -2   23.67    4.66
  -8  -3  -2   24.82    3.69
   8   3   2   25.03    4.09
  -8   2  -4   70.99    6.36
   8  -2   4   65.19    5.30
   0 -10  -3   69.06    6.34
   0 -10  -3   67.00    6.80
   0 -10  -3   64.19    6.64
   4   0  -7   35.32    4.46
  -4   0   7   38.25    6.22
  -8   0  -6    4.53    1.80
   8   0   6    4.18    1.55
  -8   0  -6    4.55    2.35
  -6   6   3    7.59    2.27
  -6   6   3    6.83    2.29
   6  -6  -3    7.83    2.01
   6  -6  -3    6.39    2.18
   0  -3   8  101.63    7.29
  -5  -2   5   13.92    2.81
   5   2  -5   12.85    2.79
   5   2  -5   12.70    2.64
  -3   6   8  158.58   11.87
  -3   6   8  167.19   10.77
   0 -10  -5   26.93    4.09
   0 -10  -5   24.98    4.08
   0  10   5   24.74    3.91
   1   7  10   16.42    3.21
  -1  -7 -10   17.03    2.69
  -1  -5   6   19.44    3.20
   1   5  -6   19.41    3.55
   6   3  -3  182.35   10.08
   6   3  -3  144.55   11.28
  -6  -3   3  179.88   10.11
  -6   2   5   26.61    3.88
   6  -2  -5   25.83    3.24
  -6   2   5   21.50    5.62
   6  -2  -5   26.95    4.15
  -1  -6   5    3.13    1.74
   1   6  -5    2.76    1.78
  -1 -10  -3   38.02    6.62
  -1 -10  -3   44.01    5.27
   0  -8  -9   39.01    3.87
   0   8   9   38.97    5.05
   0   8   9   38.53    4.83
  -7   5  -2  154.36   10.52
  -7   5  -2  148.35   12.72
  -7   5  -2  156.01   10.27
   7  -5   2  172.06    9.15
   5  -5  -6  169.59    8.87
  -5   5   6  180.66   10.22
  -5   5   6  175.97   10.21
  -6   0  -9  106.24    9.38
  -6   0  -9  107.55    7.62
   6   0   9   98.54    9.99
   6   0   9  102.22    7.23
  -6   0  -9  101.05    7.07
   5   7   0   45.48    5.18
   5   7   0   36.55    4.78
  -5  -7   0   42.20    4.86
  -7   0  -8   29.84    4.21
   7   0   8   29.86    3.82
  -7   0  -8   26.77    4.56
   8  -2   0    1.15    0.99
   8  -2   0    0.95    1.20
  -8   2   0    1.47    1.56
  -6   3  -7   33.27    5.14
   6  -3   7   31.86    3.71
  -6   3  -7   30.01    4.32
  -6   3  -7   32.66    4.44
  -8  -4  -4    7.58    2.20
  -8  -4  -4    7.12    2.33
   8   4   4    7.99    2.28
  -8  -4  -4    7.53    2.46
  -3  -2   7   70.54    6.05
   3   2  -7   68.95    5.86
  -5  -1 -10   48.94    5.50
  -5  -1 -10   45.24    5.24
   5   1  10   48.99    5.45
   8   4   5   20.67    3.31
  -8  -4  -5   19.16    3.02
  -8  -4  -5   19.08    3.79
  -8  -4  -5   19.49    4.01
   0  -1 -10  384.62   13.24
   6  -3  -5   10.65    2.35
  -6   3   5   11.14    2.59
  -6   3   5   12.78    2.83
   6  -3  -5   10.48    2.09
   3   9   8   19.71    3.56
  -3  -9  -8   21.52    3.08
  -3  -9  -8   20.59    3.29
  -6   4  -6   57.82    5.92
  -6   4  -6   62.27    5.98
  -6   4  -6   60.30    6.93
   6  -4   6   64.06    5.30
  -7   5   1  201.13   11.62
   7  -5  -1  220.33    9.57
   7  -5  -1  201.89   11.19
  -8  -1   0   47.34    5.28
   8   1   0   48.63    5.32
  -8  -1   0   43.88    5.62
  -8  -1   0   47.30    5.40
   5   0  -6    1.51    1.23
  -5   0   6    1.27    1.47
  -7  -2   2   65.00    5.95
  -7  -2   2   74.51    6.42
   7   2  -2   72.70    6.38
  -7  -2   2   70.62    6.40
   7  -3  -3    9.14    2.13
  -7   3   3   10.26    2.65
  -7   3   3    8.66    2.56
   7  -3  -3    8.98    2.24
   2  -1  -9   26.32    3.22
  -2   1   9   28.49    4.31
   4   9   3   13.76    3.04
  -4  -9  -3   13.34    3.05
  -7  -5  -8   28.28    4.76
  -7  -5  -8   28.19    3.71
   7   5   8   28.62    4.30
   7   5   8   28.85    4.19
  -7  -5  -1   13.19    2.94
  -7  -5  -1   14.10    2.94
   7   5   1   13.79    2.77
  -7  -5  -1   14.61    2.81
  -4   0 -10  434.98   15.10
   4   0  10  443.67   16.70
  -4   0 -10  379.15   14.29
  -1   9  -1  137.35    9.84
   1  -9   1  141.32    8.91
   4   9   7  118.37    8.78
   4   9   7  116.10    8.10
  -4  -9  -7  121.04    7.61
  -2 -10  -5  787.66   24.37
  -2 -10  -5  778.97   25.15
  -1   4  10    4.54    1.82
  -1   4  10    3.41    1.97
   1  -4 -10    3.08    1.51
  -1   2  -9    2.65    1.60
   1  -2   9    2.46    1.60
   1  -2   9    1.93    1.41
   0   9   8   90.73    7.21
   0  -9  -8   84.19    6.53
   0   9   8   89.55    7.10
   5   8   2   88.23    7.14
  -5  -8  -2   95.88    7.50
   1  -8   3  298.14   12.86
  -1   8  -3  318.20   15.43
   1  -8   3  326.19   14.33
  -3  -8   1   33.70    4.78
   3   8  -1   35.23    4.60
   3   8  -1   36.86    4.82
   7   6   3   73.14    6.38
  -7  -6  -3   69.52    5.71
  -7  -6  -3   71.00    6.55
  -6  -7  -2   76.34    6.09
   1 -10  -4   16.77    3.11
  -1  10   4   17.19    3.31
   1 -10  -4   18.28    3.39
  -2 -10  -4   38.01    4.64
  -2 -10  -4   36.77    5.02
  -2 -10  -4   32.86    5.84
   4  -6  -7   64.07    5.40
  -4   6   7   68.83    6.37
  -7   0   3  101.20    7.63
   7   0  -3  104.08    7.99
  -7   0   3   91.39    8.35
  -7   0   3  105.44    7.84
   7   0  -3   91.23    7.46
  -2   6   9   27.45    4.13
  -2   6   9   25.96    4.90
   2  -6  -9   27.05    3.19
  -1 -10  -6  267.31   13.14
  -1 -10  -6  252.38   14.57
   1   0  10  163.73    9.46
  -1   0 -10  150.11    8.51
   1 -10  -3   74.00    6.20
  -1  10   3   71.95    7.05
   1 -10  -3   72.78    6.39
  -4  -8  -9   16.05    2.92
   4   8   9   13.57    2.92
   3   4  11   42.31    5.31
  -3  -4 -11   40.17    4.76
  -3  -4 -11   42.57    4.89
   8  -3   2  149.77    9.56
  -8   3  -2  167.32   11.57
  -8   3  -2  175.56   10.43
   8  -3   2  176.37    8.67
  -6   6  -3   -0.07    1.25
  -6   6  -3    0.17    1.52
  -6   6  -3    0.74    1.60
   3   0  -8  656.41   18.50
  -3   0   8  708.51   21.38
   0   9  -1    6.43    2.41
   0  -9   1    6.68    2.20
   1  -3 -10   12.18    2.32
  -1   3  10   11.81    2.79
  -6   1   5  244.98   13.22
  -6   1   5  245.38   11.76
  -6   1   5  237.56   13.39
   6  -1  -5  233.84   10.92
   6  -1  -5  219.82   12.39
   6   6   9   75.72    9.43
   6   6   9   89.25    7.35
   4  -8  -5  158.39   10.58
  -4   8   5  157.08    9.88
  -2  -4 -11   25.00    3.31
  -2  -4 -11   24.74    3.90
   5   8   8  101.38    7.81
  -5  -8  -8  102.85    7.11
   5   8   8  105.06    7.77
  -2  -9   0   28.17    4.22
   2   9   0   25.87    4.42
   8  -3   1  144.64    8.29
  -8   3  -1  146.06   10.36
   8  -3   1  130.28    9.07
   4  -2   9   63.91    5.21
  -4   2  -9   67.07    5.93
   4  -2   9   68.58    6.62
   0 -10  -2  307.27   14.85
   0  10   2  325.09   16.30
   0 -10  -2  289.56   13.89
   7   6   7  146.73    9.33
   7   6   7  149.27    9.45
  -7  -6  -7  157.14    8.60
  -3  -9  -1  194.79   10.88
   3   9   1  184.47   11.47
  -3  -3 -11   13.08    2.56
   3   3  11   14.63    3.16
  -3  -3 -11   12.19    3.28
  -2   8  -3  259.17   18.40
  -6  -7  -8   47.52    4.65
   6   7   8   45.98    5.54
   6   7   8   44.45    5.42
   6   6   0  551.81   18.61
  -6  -6   0  538.30   17.77
  -1  -4   7  191.99   10.12
   1   4  -7  179.37   10.61
   5   6  10  322.35   14.68
  -5  -6 -10  315.24   14.29
  -3   9   0    0.12    1.48
  -3   9   0    0.26    1.81
   3  -9   0    0.15    1.24
  -8  -2  -7    5.87    1.94
   8   2   7    6.00    1.88
  -8  -2  -7    5.47    2.50
   8   2   7    5.94    2.09
  -5   4  -7    1.31    1.60
  -5   4  -7    1.59    2.13
   5  -4   7    3.51    1.50
  -8  -4  -3   93.56    6.94
  -8  -4  -3   98.17    9.52
  -8  -4  -3  101.56    7.97
  -4  -7 -10    2.87    1.69
  -8  -4  -6  171.85   11.35
   8   4   6  171.61   10.55
  -8  -4  -6  176.48    9.57
   8   4   6  171.13   10.10
  -2  -3 -11   39.96    5.26
  -2  -3 -11   42.22    4.22
   2   3  11   39.87    4.91
   6  -2   8    3.87    1.48
  -6   2  -8    3.83    1.91
  -6   2  -8    3.65    1.67
  -1   5  10   83.86    7.35
  -1   5  10   82.92    7.28
   1  -5 -10   82.90    5.85
   1   7  -4  150.33    9.82
  -1  -7   4  151.06   10.47
  -2 -10  -6  201.94   11.03
  -2 -10  -6  201.37   13.25
   0 -10  -6   28.37    3.74
   0  10   6   30.11    4.34
  -3  -5 -11   78.23    7.51
  -3  -5 -11   77.96    6.13
  -2  -8   2    6.66    2.17
   2   8  -2    6.01    2.26
   4   5  -4    7.30    2.28
   4   5  -4    6.97    2.21
   4   8   0  517.35   19.60
   4   8   0  565.93   18.82
  -4  -8   0  555.19   18.18
   2   5  11   47.46    5.60
  -2  -5 -11   39.23    5.11
  -2  -5 -11   47.63    4.41
  -8   3  -3   25.32    4.41
  -8   3  -3   25.46    3.86
   8  -3   3   19.28    3.74
   8  -3   3   21.33    3.11
  -7   3  -6  443.81   17.36
  -7   3  -6  428.79   19.75
   7  -3   6  474.21   14.46
   3  -9  -5   16.39    2.66
  -3   9   5   17.77    3.35
   3  -9  -5   17.51    3.07
   2  -9   1   19.45    3.31
   6  -4  -5    3.65    1.34
  -6   4   5    3.16    1.72
  -6   4   5    2.82    1.85
   0   8  -3   70.17    6.94
   0  -8   3   73.94    6.73
  -1  10   5    7.43    2.31
   1 -10  -5    7.65    2.12
   1 -10  -5    9.07    2.38
  -8  -3  -7   54.21    6.55
   8   3   7   51.60    5.57
   8   3   7   52.45    5.72
  -5   5  -6  508.65   18.40
  -5   5  -6  470.47   20.42
   5  -5   6  453.36   16.08
  -6   5  -5    0.20    1.91
   6  -5   5   -0.11    1.08
  -6   5  -5    0.72    1.64
  -6   5  -5    0.12    1.52
   8   1   7   91.28    6.58
  -8  -1  -7   90.08    6.77
  -8  -1  -7   91.21    8.59
  -5   8   1   33.56    4.62
  -5   8   1   35.75    5.10
   5  -8  -1   34.73    4.32
   5  -8  -1   33.04    4.67
   1 -10  -2   88.62    7.02
  -1  10   2   87.34    7.92
  -1  10   2   86.38    7.48
  -7   2  -7   48.19    5.66
   7  -2   7   50.08    4.55
  -1 -10  -2    0.64    1.60
   1  10   2    0.43    1.65
  -2 -10  -3    3.99    1.72
  -2 -10  -3    4.57    2.03
   6   3  10  199.30   11.25
  -6  -3 -10  192.22   13.33
  -6  -3 -10  204.07   10.28
  -4  -6   3    1.66    1.74
   4   6  -3    1.33    1.43
   4   6  -3    1.47    1.69
  -7  -3  -9   12.31    3.40
   7   3   9   12.90    2.98
  -7  -3  -9   12.85    2.65
   7   3   9   13.52    3.31
   5  -8  -2  255.18   14.48
  -5   8   2  277.79   13.15
  -5   8   2  255.51   14.08
   5  -8  -2  274.25   11.58
   5  -3   8   49.21    4.75
  -5   3  -8   52.61    5.55
   5  -3   8   45.67    6.28
  -5   3  -8   52.01    6.79
  -7   5  -3  587.25   19.19
  -7   5  -3  577.14   23.58
  -7   5  -3  541.20   20.49
   7  -5   3  582.40   18.99
  -4  -4 -11   -0.20    0.95
  -4  -4 -11   -0.07    1.28
   4   4  11   -0.01    1.54
  -8   2  -5   38.52    4.73
   8  -2   5   37.25    4.04
   8  -1   6   99.46    6.86
  -8   1  -6   93.20    6.81
  -8   1  -6  106.09    9.03
   4  -8   2   12.98    2.44
  -4   8  -2   12.74    3.07
  -4   8  -2   12.74    4.58
  -4   8  -2   13.66    3.02
  -6  -4 -10    5.09    2.36
  -6  -4 -10    4.59    1.75
   6   4  10    4.39    2.02
  -1   2  10  137.89    9.37
  -2   5  -7   52.32    5.76
   2  -5   7   53.64    5.30
   2  -5   7   58.13    5.46
  -6  -2   4   22.96    3.57
   6   2  -4   20.81    3.49
   6   2  -4   20.45    3.33
   2  -8  -8  140.90    8.03
  -2   8   8  153.33   10.46
  -2   8   8  146.68   11.74
   4  -7   4    7.97    2.13
  -4   7  -4    7.65    2.55
  -4   7  -4    8.53    2.97
  -8   1   1  201.04   11.04
  -8   1   1  201.72   11.07
   8  -1  -1  200.79   11.53
  -5   7  -3    4.38    1.94
  -5   7  -3    5.16    1.91
  -5   7  -3    4.02    2.22
   6  -7  -1  265.88   13.41
  -6   7   1  259.76   13.32
  -6   7   1  275.25   12.96
   6  -7  -1  282.88   11.35
  -3  -5   5  138.63    8.62
   3   5  -5  119.16    8.60
   3   5  -5  133.19    9.24
   8   3   1   52.74    5.55
  -8  -3  -1   49.57    6.01
  -8  -3  -1   51.52    5.47
  -8  -3  -1   53.21    5.67
  -8   3   0  485.35   18.29
   8  -3   0  419.50   15.22
   8  -3   0  496.43   16.13
  -8   3   0  489.31   18.60
   1   1  -9   96.18    7.28
  -7  -2  -9   52.34    5.18
   7   2   9   53.74    5.85
  -7  -2  -9   50.83    7.38
   7   2   9   53.15    5.29
  -6   7   0  352.12   16.76
   6  -7   0  387.56   13.96
   6  -7   0  330.45   15.89
  -6   7   0  369.30   15.52
  -4  -3 -11  277.75   13.37
  -4  -3 -11  276.79   12.52
   4   3  11  302.21   13.76
   3   6  -4    0.72    1.32
  -3  -6   4    1.31    1.48
   3   6  -4    0.63    1.68
   4   4  -5    1.26    1.78
  -4  -4   5    1.57    1.83
   4   4  -5    1.37    1.55
   0   7  10  193.94   11.65
   0   7  10  194.40   11.27
   0  -7 -10  194.57    8.83
   7  -4  -3   38.67    5.06
   7  -4  -3   42.49    4.88
  -7   4   3   41.95    5.24
  -7   4   3   43.07    5.15
  -7   5   2    5.27    2.16
  -7   5   2    5.63    1.92
   7  -5  -2    5.58    1.64
   7  -5  -2    5.71    2.12
   5   5  -3    6.53    2.23
   5   5  -3    4.88    2.03
  -5  -5   3    6.25    2.12
   1   4  11   21.54    3.83
  -1  -4 -11   21.07    2.92
   2  -6   6   15.22    3.21
   2  -6   6   15.69    2.86
  -2   6  -6   14.88    3.10
   3   2  11   72.78    6.85
  -3  -2 -11   70.97    5.89
  -3  -2 -11   68.13    5.96
   1   9  -1    6.45    2.27
  -1  -9   1    5.74    2.73
   8   2   0   57.59    5.72
  -8  -2   0   55.62    6.01
  -8  -2   0   57.67    5.56
  -8  -2   0   53.35    6.46
   5  -8   0    3.07    1.47
  -5   8   0    3.34    1.82
  -5   8   0    2.82    2.11
  -5   8   0    3.07    1.85
  -7   4  -5   52.78    5.93
  -7   4  -5   49.64    6.23
  -7   4  -5   48.22    5.72
   7  -4   5   54.31    4.65
   3  -8  -7  142.91    9.86
  -3   8   7  149.20    9.69
  -8   0   1   79.28    6.65
  -8   0   1   76.84    6.66
  -8   0   1   82.50    7.01
   8   0  -1   80.73    7.03
  -7  -4  -9   78.04    8.70
   7   4   9   78.27    6.94
  -7  -4  -9   78.86    6.32
   7   4   9   67.57    6.97
  -6  -2 -10   45.41    5.00
   6   2  10   50.49    5.65
  -6  -2 -10   48.88    6.67
  -6   0   5   12.79    2.84
   6   0  -5   11.58    2.31
   6   0  -5   10.40    2.81
  -8   2   1   70.22    6.55
   8  -2  -1   65.71    5.91
   2   2  11  695.51   22.02
  -2  -2 -11  675.95   20.18
  -2  -2 -11  662.62   23.46
   3  -5   7    7.16    2.12
  -3   5  -7    6.81    2.27
   3  -5   7    6.72    2.03
   4   5  11    1.12    1.60
  -4  -5 -11    1.12    1.29
  -4  -5 -11    1.30    1.34
  -5   7   5   99.87    8.07
  -5   7   5   94.31    7.46
   5  -7  -5   89.20    7.14
  -6  -8  -5   25.16    4.38
   6   8   5   25.42    3.89
  -6  -8  -5   26.65    3.59
  -4  -9  -2    0.76    1.53
   4   9   2    0.92    1.57
   4   9   2    0.60    1.44
  -7  -1   3   38.72    4.64
  -7  -1   3   36.62    6.11
  -7  -1   3   40.80    4.78
   7   1  -3   40.03    4.96
   1  10   7  112.18    8.17
  -1 -10  -7   96.20    8.04
   1  -5   7   14.76    2.90
   1  -5   7   14.99    2.95
  -1  -3 -11    0.79    1.19
   1   3  11    0.56    1.49
  -1  -3 -11    0.72    1.11
  -3   8  -3   12.01    3.09
  -3   8  -3   11.44    2.75
   1  -6   6    1.74    1.50
   1  -6   6    0.82    1.26
  -5  -4   4   84.39    6.68
   5   4  -4   75.50    6.79
   5   4  -4   77.15    7.65
   2   2  -8   59.47    5.71
  -1  -5 -11   14.00    2.37
   1   5  11   13.40    3.06
  -3 -10  -5  722.00   23.93
   3  10   5  774.65   23.27
  -3 -10  -5  780.06   21.02
  -4  -9  -8   98.82    7.24
   4   9   8   95.39    7.55
   4   9   8  100.19    8.34
  -7  -6  -2  208.79   10.98
  -7  -6  -2  202.93   10.21
  -6  -8  -6    4.61    2.42
   6   8   6    4.94    1.96
  -6  -8  -6    5.52    1.76
  -2   4  -8   84.21    7.10
   2  -4   8   91.07    7.21
   2  -4   8   87.60    6.87
   6  -6  -4   60.03    4.97
  -6   6   4   57.39    6.16
   6  -6  -4   55.08    5.65
  -6   6   4   60.71    5.88
  -5   8   3   37.12    7.41
   5  -8  -3   39.07    5.98
   5  -8  -3   40.79    4.28
  -5   8   3   38.94    4.98
   6  -7  -2   29.53    4.18
  -6   7   2   31.65    4.41
   6  -7  -2   28.24    4.06
  -6   7   2   28.75    4.31
  -8  -4  -2   35.38    4.20
   8   4   2   38.38    5.20
  -8  -4  -2   36.59    4.78
  -8  -4  -2   39.39    4.94
   5   6  -2   96.29   14.35
   5   6  -2  151.15    9.26
  -4   3   8   12.37    2.96
  -4   3   8   11.66    3.87
   4  -3  -8   13.87    2.35
  -2  -8 -10  100.45    6.24
   2   8  10   98.32    7.61
   2 -10  -3   27.45    3.78
   2 -10  -3   23.29    4.75
  -2  10   3   27.42    4.17
  -5   6   6   44.95    5.39
   5  -6  -6   44.72    4.78
  -5   6   6   43.67    5.25
  -2  -6 -11   25.69    3.37
   2   6  11   26.32    4.27
  -2  -9  -9    0.13    0.96
   2   9   9   -0.10    1.49
  -3  -6 -11   22.11    3.04
  -3  -6 -11   21.95    3.35
  -2   9   7    0.98    1.34
   2  -9  -7    1.37    1.38
  -1   6  10    8.57    2.64
   1  -6 -10    8.37    2.07
  -1   6  10    7.13    2.34
  -5   0 -10   48.42    5.37
   5   0  10   52.06    5.58
  -5   0 -10   53.71    5.96
   2  10   7    0.51    1.89
  -2 -10  -7    1.30    1.41
  -4  -1   7  324.44   13.97
   4   1  -7  279.83   13.27
  -8   3  -4   74.36    7.43
  -8   3  -4   73.05    6.66
   8  -3   4   66.78    5.48
  -8  -4  -7    3.48    1.68
  -8  -4  -7    3.30    2.19
   8   4   7    3.19    1.67
   8   4   7    3.21    1.99
   0  -2   9    0.53    1.39
   7  -1   8    8.16    1.90
  -7   1  -8    7.11    2.20
  -7   1  -8    7.96    2.93
  -6   7  -1   10.43    3.03
  -6   7  -1   11.02    3.21
   6  -7   1   11.72    2.69
  -6   7  -1   10.54    2.85
   3  -1  10   53.53    5.87
  -3   1 -10   56.57    5.60
  -8   0  -7   15.84    3.02
   8   0   7   17.21    2.84
  -8   0  -7   16.85    3.75
   4  -9  -2  125.25    7.57
  -4   9   2  117.57    8.76
   3   4  -6   37.65    4.93
   3   4  -6   40.60    5.74
  -3   7   8    2.92    1.87
  -3   7   8    3.84    1.87
  -3   6  -6   37.69    4.89
   3  -6   6   37.20    4.66
  -6  -5 -10  175.05   14.04
  -6  -5 -10  185.15   10.17
   6   5  10  193.50   11.16
  -1   8   9    9.39    2.59
  -1   8   9    9.11    2.46
   1  -8  -9    9.54    2.03
   3  -4   8   54.19    5.16
  -3   4  -8   54.63    5.81
   3  -4   8   56.55    5.58
  -4   4   8    0.82    1.62
   4  -4  -8    0.93    1.13
  -4   4   8    1.14    1.62
   0 -10  -1   49.66    6.32
   0  10   1   60.81    7.42
   0 -10  -1   63.15    6.03
  -2   1 -10   56.97    5.45
   2  -1  10   53.83    5.44
  -3 -10  -6   61.50    5.98
  -3 -10  -6   64.13    6.51
  -2  10   4    9.23    2.73
   2 -10  -4    8.02    2.22
   2 -10  -4    7.72    2.30
  -3 -10  -4  177.29   11.08
   3  10   4  188.71   10.50
  -3 -10  -4  178.54   10.45
   5  -6   5    0.39    1.26
  -5   6  -5    0.18    1.49
  -5   6  -5   -0.09    1.66
   2   0  -9   16.45    3.25
  -2   0   9   17.63    3.25
   1  -9  -8  218.95   10.98
  -1   9   8  225.97   11.82
  -1   9   8  218.01   11.34
   1 -10  -6   66.21    6.38
  -1  10   6   67.93    6.79
   4   7  -2    9.84    2.72
   4   7  -2   10.32    2.55
  -4  -7   2   11.33    2.51
  -5  -1   6   41.07    5.55
   5   1  -6   34.05    4.16
   0   0  10  144.28    9.30
   0   0 -10  146.20    8.27
  -4  -2 -11    2.25    1.67
  -4  -2 -11    2.00    1.58
   4   2  11    2.55    1.77
   7   1   9   63.66    6.61
  -7  -1  -9   59.64    5.99
  -7  -1  -9   66.27    7.43
   7   1   9   62.85    6.56
  -1  -3   8   12.25    2.67
   1   3  -8   11.15    2.61
  -8  -5  -5    6.64    2.28
  -8  -5  -5    6.71    2.07
   8   5   5    6.44    2.04
  -8  -5  -5    6.67    2.39
   7   6   8    3.61    1.67
   7   6   8    4.77    1.98
  -7  -6  -8    5.70    2.00
   6   8   4   25.52    3.90
  -6  -8  -4   26.43    3.59
  -6  -8  -4   23.71    3.94
  -1  -9  -9   42.13    4.72
   1   9   9   44.59    5.37
   3   7  -3   29.65    4.32
   3   7  -3   29.54    4.60
  -3  -7   3   28.24    4.16
  -3  -8 -10    0.05    1.04
   3   8  10    0.16    1.51
  -5  -9  -5   90.71    6.87
   5   9   5   92.32    7.38
  -5  -9  -5   90.62    8.35
  -6   1  -9  190.51   12.47
   6  -1   9  193.56   11.20
  -6   1  -9  180.11    9.81
   6  -1   9  194.55    9.29
  -6   1  -9  189.80   10.23
  -7  -4   1    8.95    2.56
  -7  -4   1    7.50    2.28
   7   4  -1    7.92    2.30
   4  -9  -3   18.03    2.81
  -4   9   3   19.12    3.50
  -1  10   1   33.39    4.79
  -1  10   1   32.44    4.73
   1 -10  -1   34.64    4.44
  -2  10   2   21.84    3.72
   2 -10  -2   23.21    3.53
  -5  -9  -6   54.03    5.91
   5   9   6   52.68    5.60
  -5  -9  -6   55.81    5.18
  -3   4   9    0.31    1.66
   3  -4  -9    0.21    1.05
  -3   4   9    0.47    1.53
  -3   3   9    9.27    2.71
   3  -3  -9    8.53    1.94
  -4   9   1   40.86    5.97
   4  -9  -1   38.16    4.18
  -4   9   1   45.32    5.31
   2  -7  -9   44.63    4.30
  -2   7   9   44.21    5.07
  -2   7   9   46.29    5.60
   4  -2  -8    7.06    1.80
  -4   2   8    5.75    2.12
   2  10   2   36.76    5.00
  -2 -10  -2   33.96    4.58
  -5   2  -9    4.38    2.10
   5  -2   9    4.16    1.60
   5  -2   9    4.05    1.82
  -6   5   5    0.48    1.34
  -6   5   5    0.17    1.49
   6  -5  -5    0.60    1.00
  -1  -8   3   28.47    4.64
   1   8  -3   29.87    4.74
   0 -10  -7  515.58   16.72
   0  10   7  527.75   17.37
   0  10   7  525.93   18.11
   8   5   4  126.43    8.47
  -8  -5  -4  118.30    9.27
  -8  -5  -4  115.03    7.23
  -8  -5  -4  123.88    8.69
   5   8   1    5.78    2.22
  -5  -8  -1    7.41    2.31
   6   7   1  172.16   10.46
  -6  -7  -1  159.32    9.83
   1   8  10    1.54    1.69
  -1  -8 -10    1.63    1.15
   2  -7   5  441.83   14.91
   2  -7   5  405.93   15.89
  -2   7  -5  435.95   16.65
  -3   9  -1   50.36    5.61
   3  -9   1   52.16    5.01
  -3   9  -1   45.65    5.37
  -5   3   7    7.30    2.69
   5  -3  -7    8.46    1.92
  -5   3   7    8.04    2.61
  -8  -1   1    3.14    1.61
  -8  -1   1    2.83    1.88
   8   1  -1    3.57    1.77
  -8  -1   1    3.15    1.77
   1  -4   8  322.53   16.00
  -1   4  -8  331.82   13.85
   1  -4   8  324.80   14.49
   3   9   9    5.25    2.21
  -3  -9  -9    4.99    1.90
  -6  -8  -7   92.28    6.66
   6   8   7  103.86    7.90
   6   8   7  100.38   10.43
   1  -7   5   22.69    4.00
   1  -7   5   23.39    3.61
  -1   7  -5   23.06    3.99
  -8  -5  -6   27.44    4.40
  -8  -5  -6   27.55    3.61
   8   5   6   27.47    4.05
  -8  -5  -6   27.28    4.62
  -7  -3   2   20.15    3.47
  -7  -3   2   20.20    3.44
   7   3  -2   21.34    3.64
   7   7   5   39.57    4.73
  -7  -7  -5   40.21    5.42
  -7  -7  -5   37.69    4.17
  -5   8  -1    1.27    1.71
  -5   8  -1    1.38    1.78
   5  -8   1    1.43    1.20
   2   6  -5    4.40    1.94
  -2  -6   5    5.94    2.17
   7   5   9    0.14    1.62
  -7  -5  -9    0.62    1.83
   7   5   9    0.35    1.43
  -6   6  -4   77.36    7.05
   6  -6   4   79.92    5.92
  -6   6  -4   68.57    7.68
  -6   6  -4   78.94    6.51
  -7  -5   0    2.54    1.78
   7   5   0    2.40    1.59
  -7  -5   0    1.77    1.80
   5   8   9    1.08    1.41
  -5  -8  -9    0.96    1.47
   8  -3  -1   78.31    6.31
  -8   3   1   84.57    7.48
  -8   3   1   87.12    7.04
   8  -3  -1   76.55    6.45
  -4  -3   6   58.25    5.37
   4   3  -6   58.87    5.80
   4   3  -6   54.54    5.97
  -1  -2 -11  192.76    9.43
  -1  -2 -11  190.90   10.73
  -6  -1 -10  117.67    9.78
   6   1  10  115.79    8.33
  -8   4  -1   93.70    7.43
   8  -4   1   90.62    6.18
   8  -4   1   80.13    6.71
  -8   4  -1   87.42    7.95
  -1   1  10  215.24   11.11
   4  -7  -7    5.85    1.78
  -4   7   7    6.04    2.27
   5   7  10    4.22    1.95
   7   7   6   25.47    3.91
  -7  -7  -6   27.55    4.36
  -7  -7  -6   25.25    3.76
  -5  -9  -4   21.50    3.27
  -5  -9  -4   24.67    3.89
   5   9   4   24.02    3.96
  -1 -10  -1  240.44   13.47
   1  10   1  258.48   13.30
   5  -2  -7   75.78    6.07
  -5   2   7   80.76    9.18
  -5   2   7   81.94    7.03
  -7   6   0    6.95    2.72
  -7   6   0    8.26    2.40
   7  -6   0    7.37    1.89
   7  -6   0    6.58    2.25
   3  -9  -6  100.24    7.95
  -4   1 -10   25.10    3.68
   4  -1  10   25.30    4.10
   1   6  11  154.41   11.24
  -1  -6 -11  146.63    8.06
   2   5  -6   38.87    4.69
  -2  -5   6   40.50    4.42
   2   5  -6   38.24    4.75
  -4  -6 -11   23.15    3.24
   4   6  11   24.01    3.87
  -4  -6 -11   25.38    3.65
  -3  -1   8   56.93    5.31
   3   1  -8   54.27    5.98
   8  -4   2  114.21    7.22
   8  -4   2   96.59    9.57
  -8   4  -2  104.05    7.69
  -8   4  -2  109.09    9.10
   7  -2  -4    0.36    0.98
   7  -2  -4    0.68    1.50
  -7   2   4    0.57    1.45
   4  -8  -6   25.79    4.10
  -4   8   6   26.28    4.07
   6   7   9   81.44    7.13
   6   7   9   82.95    7.26
  -6  -7  -9   83.14    6.39
   5   4  11  176.11   10.30
  -5  -4 -11  157.00    9.48
  -5   4   7   41.45    7.46
  -5   4   7   47.73    5.52
   5  -4  -7   48.07    4.44
   5   3  -5  147.52    9.33
  -5  -3   5  142.29   11.94
   5   3  -5  147.25    9.55
  -2  10   5   66.18    6.30
   2 -10  -5   63.64    6.11
   2 -10  -5   68.17    6.10
  -4   5   8    9.66    3.23
  -4   5   8   14.26    3.04
   4  -5  -8   13.83    2.63
  -4   5  -7   80.84    7.04
   4  -5   7   76.51    7.72
  -7   5  -4   38.20    5.63
   7  -5   4   42.09    4.48
  -7   5  -4   41.76    4.94
  -7   5  -4   40.37    5.23
   0  -6   6   66.64    6.49
   0   6  -6   65.48    6.42
   7  -6   1   17.60    3.59
  -7   6  -1   20.69    4.23
  -7   6  -1   21.56    3.74
   7  -6   1   22.97    3.37
  -5  -3 -11    4.76    1.72
  -5  -3 -11    4.85    1.85
   5   3  11    5.00    2.02
  -3   5   9   10.60    2.73
   3  -5  -9   11.17    2.42
  -3   5   9   10.68    3.00
   3   1  11   50.65    5.43
  -3  -1 -11   47.06    4.79
   8   2   8   38.56    4.28
  -8  -2  -8   36.63    4.29
  -8  -2  -8   37.01    5.42
   8   2   8   35.11    4.86
  -3   2   9   11.60    2.87
   3  -2  -9   11.64    2.24
  -3 -10  -7    7.13    2.21
   3  10   7    7.37    2.27
  -3 -10  -3   62.26    6.46
   3  10   3   62.60    5.78
  -5  -9  -7   15.55    2.86
  -1   1 -10   58.43    5.17
   1  -1  10   61.47    5.65
   6  -7  -3    1.53    1.59
   6  -7  -3    1.60    1.35
  -6  -5   2  433.07   14.94
   6   5  -2  414.65   16.16
   8   3   8    1.55    1.44
   8   3   8    1.61    1.63
  -8  -3  -8    1.54    2.25
  -8  -3  -8    1.45    1.41
  -1   9  -2   10.39    2.69
   1  -9   2   12.81    2.85
   0   5  -7   16.56    3.23
   0  -5   7   17.90    3.10
  -7  -7  -4   30.38    4.28
  -7  -7  -4   29.02    3.75
   7   7   4   30.95    4.26
  -7   1   4   32.32    7.84
   7  -1  -4   44.49    4.36
   7  -1  -4   45.04    6.02
  -7   1   4   50.30    5.33
  -7   1   4   45.84    4.98
  -3  -9   0   13.25    2.88
   3   9   0   15.07    3.16
   3   9   0   12.46    3.13
  -5  -7   1  192.79   10.04
   5   7  -1  207.58   11.43
  -4   9   4  326.67   14.19
   4  -9  -4  325.61   12.29
   4  -4   8  370.42   14.42
   4  -4   8  358.07   12.58
  -4   4  -8  367.06   14.45
  -7   3   4  101.99    8.03
  -7   3   4  111.99    8.30
   7  -3  -4  110.72    7.57
   7  -3  -4  100.74    6.97
   7  -6  -1   33.57    3.95
  -7   6   1   33.93    4.75
  -7   6   1   33.25    4.93
   7  -6  -1   31.57    4.38
  -5   8   4  174.47   10.19
  -5   8   4  168.44   10.08
   5  -8  -4  176.21   10.81
   5  -8  -4  187.68    8.57
  -3   7  -5    5.64    2.25
   3  -7   5    6.76    2.12
  -3   7  -5    5.83    2.64
  -6  -4   3  156.05    9.12
   6   4  -3  148.26    9.74
   2  -3   9    2.84    1.86
  -2   3  -9    2.77    1.78
   2  -3   9    2.55    1.59
   2   1  11   12.43    2.91
  -2  -1 -11    9.77    2.13
   6  -7   2   33.99    4.05
  -6   7  -2   34.28    4.83
  -6   7  -2   35.53    4.96
   8  -4   0  195.94    9.03
  -8   4   0  189.98   11.26
   8  -4   0  174.20   10.18
  -8   2  -6   11.62    3.08
   8  -2   6   11.46    2.42
  -3   3  -9    1.07    1.82
   3  -3   9    1.44    1.67
   3  -3   9    1.06    1.26
  -8  -5  -3   14.88    3.17
  -8  -5  -3   15.18    3.14
   8   5   3   15.12    3.00
  -8  -5  -3   16.30    3.28
   0   4  11    8.93    2.43
   0  -4 -11    9.47    2.01
   2   7  -4   56.11    6.04
  -2  -7   4   53.83    5.10
   6   8   3   20.11    3.38
  -4   9   0   74.02    7.12
   4  -9   0   74.24    5.96
  -4   9   0   68.40    6.86
  -7   5   3    1.89    1.77
  -7   5   3    2.36    1.77
   7  -5  -3    2.01    1.26
   2 -10  -1    1.75    1.54
  -2  10   1    1.99    1.59
  -5  -5 -11   21.06    3.44
   5   5  11   23.34    4.04
  -5  -5 -11   22.18    4.23
   0   9   9   32.15   13.72
   0  -9  -9   27.85    3.44
   0   9   9   30.97    4.63
  -6  -1   5    1.54    1.41
   6   1  -5    1.76    1.53
   6   1  -5    1.22    1.27
  -4  -8 -10  155.51    8.93
   4   8  10  161.17   11.45
   2   9  -1    0.45    1.41
  -2  -9   1    0.22    1.32
  -4   6  -6    1.40    1.98
  -4   6  -6    1.00    1.39
   4  -6   6    1.68    1.70
  -4   1   8  108.56   10.91
   4  -1  -8  105.43    6.65
   7   7   7   14.17    2.99
  -7  -7  -7   14.27    2.78
   7   7   7   14.49    3.30
  -8  -3   0   20.34    3.42
   8   3   0   17.72    3.13
  -8  -3   0   18.55    3.26
  -8  -3   0   17.84    3.26
   0   9  -2  111.75    8.69
   0  -9   2  113.54    9.21
  -6  -6 -10    4.59    1.85
   6   6  10    3.87    1.88
   8  -4   3    0.68    1.17
  -8   4  -3    0.92    2.09
  -8   4  -3    1.06    1.41
   8  -4   3    1.16    1.31
  -3  -3   7  201.41   10.07
   3   3  -7  211.97   10.65
   9   1   4  513.31   16.08
  -9  -1  -4  533.42   16.46
  -9  -1  -4  507.37   18.51
   2  -9   2   13.68    3.03
   0   7  -5   55.43    6.37
   0  -7   5   53.99    5.48
   0   5  11    2.04    1.83
   0  -5 -11    2.59    1.29
   8   1   8   87.08    6.45
  -8  -1  -8   86.65    8.50
  -8  -1  -8   87.17    6.90
   8   5   7   29.56    4.61
  -8  -5  -7   30.49    3.82
  -8  -5  -7   31.05    4.97
   8   5   7   31.94    4.59
  -2  -7 -11   17.73    2.82
   2   7  11   17.95    3.59
  -9   0  -3  223.93   10.80
  -9   0  -3  224.11   12.17
   0   3  11   14.39    3.04
   0  -3 -11   14.32    2.57
  -8   1  -7    3.97    2.24
   8  -1   7    4.07    1.55
  -8   1  -7    4.47    2.21
  -2   4  10   45.45    7.17
  -2   4  10   43.96    5.37
  -9  -1  -3   67.43    6.72
  -9  -1  -3   71.77    6.41
   4   1  11   90.94    7.16
  -4  -1 -11   89.06    7.66
  -4  -1 -11   86.04    6.45
  -8   3  -5   74.64    7.86
  -8   3  -5   78.68    6.76
   8  -3   5   73.84    5.50
  -3  -7 -11    6.54    1.97
   3   7  11    6.73    2.18
  -3  -7 -11    7.16    2.20
   5  -1  -7   27.84    3.29
  -2 -10  -8   10.64    2.27
   2  10   8   11.43    2.74
   7   0   9  233.32   10.99
  -7   0  -9  235.70   13.53
  -7   0  -9  215.14   10.97
   1  10   8  103.95    7.75
  -1 -10  -8  104.72    6.76
  -2  -4   7   20.54    3.20
   2   4  -7   18.17    3.93
  -8  -4  -1   29.91    4.23
  -8  -4  -1   30.88    4.21
   8   4   1   32.30    4.31
  -8  -4  -1   31.48    4.25
  -6  -6   1  190.29   10.26
   6   6  -1  205.14   11.33
   1  -7 -10    1.23    1.07
  -1   7  10    1.61    1.84
  -1   7  10    1.90    1.53
  -6   4  -7   55.21    7.52
   6  -4   7   63.00    5.42
  -6   4  -7   62.86    6.22
  -6   4  -7   59.73    7.40
  -7   6  -2  114.59    9.92
  -7   6  -2  125.61    8.80
  -7   6  -2  122.22    9.16
   7  -6   2  125.93    7.40
   5   2  11   19.02    3.62
  -5  -2 -11   16.52    3.03
  -5  -2 -11   15.97    2.82
  -7  -2   3   12.00    2.73
  -7  -2   3   11.18    2.58
   7   2  -3   12.65    2.78
  -8   1   2  134.82    8.33
  -8   1   2  142.31    8.73
   8  -1  -2  134.31    8.82
  -9   0  -4   66.74    6.01
   9   0   4   69.60    5.53
  -9   0  -4   69.27    7.29
  -4   8  -3   44.69    5.23
  -4   8  -3   42.09    5.95
   8   4   8  248.52   14.90
  -8  -4  -8  246.96   13.47
   8   4   8  236.83   12.71
   3   8  -2   35.47    4.82
   3   8  -2   38.43    4.69
  -3  -8   2   32.49    4.27
  -2   3  10    4.54    2.02
   2  -3 -10    3.99    1.43
  -4  -9  -1   23.24    3.68
   4   9   1   23.12    4.00
  -5  -9  -3    0.36    1.73
   5   9   3    0.61    1.36
   0   8  10    3.34    1.87
   0  -8 -10    3.60    1.53
   8  -2  -2  130.08    8.38
  -8   2   2  135.71    8.68
   6   8   8    1.24    1.88
  -6  -8  -8    1.27    1.28
   6   8   8    1.56    1.47
  -5   5   7   37.71    4.76
   5  -5  -7   36.33    4.19
  -7  -6  -1  146.89    9.09
   7   6   1  152.73    9.21
  -1  10   7    0.43    1.25
   1 -10  -7    0.15    1.31
  -1  10   7    0.34    1.50
  -4  -9  -9   49.00    5.10
   4   9   9   48.95    5.72
  -9  -2  -4    6.85    2.69
   9   2   4    6.11    1.86
  -9  -2  -4    7.53    2.57
  -9  -2  -4    7.57    2.37
   4   8  -1   17.24    3.69
   4   8  -1   20.32    3.41
  -4  -8   1   17.99    3.15
  -5   7  -4  107.32   11.80
   5  -7   4  115.82    7.50
  -5   7  -4  112.32    8.56
  -6   3  -8  140.53    9.76
   6  -3   8  175.35    8.87
  -6   3  -8  174.65   10.20
  -6   3  -8  176.73   12.35
  -7   3  -7  444.71   16.11
   7  -3   7  485.33   14.53
  -7   3  -7  426.63   18.97
   0   4  -8   52.10    5.48
   0  -4   8   50.16    5.80
   0  -4   8   48.97    4.93
   1  -3   9   51.76    5.30
   1  -3   9   50.36    5.10
  -1   3  -9   50.91    5.35
   9   1   5   13.33    2.58
  -9  -1  -5   12.97    2.78
  -9  -1  -5   12.99    3.35
  -7   0   4    0.17    1.38
   7   0  -4    0.05    1.26
   7   0  -4    0.12    1.07
  -7   0   4   -0.30    1.26
  -7   0   4    0.39    1.63
  -8  -2   1    3.32    1.85
   8   2  -1    3.64    1.84
  -8  -2   1    3.57    1.98
  -2   5  10    2.61    1.87
  -2   5  10    3.21    2.00
  -9   0  -2   11.93    2.59
   9   0   2   13.56    2.65
  -9   0  -2   13.66    3.04
  -6   3   6    4.65    2.03
   6  -3  -6    5.39    1.67
   6   3  -4   12.86    3.30
  -6  -3   4   14.53    3.43
   6   3  -4   14.69    3.00
  -1  10   0    4.95    2.31
   1 -10   0    5.09    1.93
   4  -3   9   11.84    2.40
  -4   3  -9   11.08    3.80
   4  -3   9   11.73    2.68
   0  10   0   16.78    3.52
   0 -10   0   17.44    3.19
   0 -10   0   14.46    3.53
   1  -8   4  791.16   21.04
  -1   8  -4  749.99   22.54
   1  -8   4  786.06   20.85
  -7   4   4   -0.14    1.40
   7  -4  -4    0.22    1.12
   7  -4  -4    0.25    1.24
  -7   4   4    0.22    1.54
   6  -2  -6   78.58    5.95
  -6   2   6   83.96    6.96
  -6   2   6   66.58    9.76
   7   7   3  219.68   11.54
  -7  -7  -3  207.06    9.90
  -7  -7  -3  223.18   11.28
  -4 -10  -5   30.30    4.43
  -4 -10  -5   28.39    3.82
   4  10   5   30.20    4.33
  -2   8  -4  392.67   17.65
   2  -8   4  459.93   15.86
   7  -6  -2    1.10    1.35
   7  -6  -2    1.18    1.17
  -7   6   2    0.86    1.64
  -6   5  -6  134.69    9.43
  -6   5  -6  129.79   10.98
  -6   5  -6  135.83    9.32
   6  -5   6  133.46    8.08
   9   2   5   31.22    5.15
  -9  -2  -5   31.43    4.48
  -9  -2  -5   34.36    4.29
  -9  -2  -5   32.81    5.02
  -8   0   2    9.51    2.50
  -8   0   2    9.63    2.47
   8   0  -2    8.93    2.35
  -9   1  -3  152.79    9.48
  -9   1  -3  157.53   10.11
   9  -1   3  143.53    8.15
  -4 -10  -6    0.57    1.29
  -4 -10  -6    1.17    1.84
   4  10   6    0.38    1.53
  -3   6   9    2.48    1.94
  -3   6   9    2.70    1.60
   3  -6  -9    2.05    1.26
  -7   4  -6   39.26    4.79
  -7   4  -6   39.53    5.49
  -7   4  -6   41.80    7.47
   7  -4   6   44.70    4.41
  -2 -10  -1   58.16    6.31
   2  10   1   64.66    6.87
   3 -10  -3   39.78    4.46
   3 -10  -3   39.55    5.19
  -3  10   3   41.25    5.03
  -9  -2  -3   -0.17    1.91
  -9  -2  -3   -0.07    1.18
  -9  -2  -3   -0.03    1.61
   1   1  11   54.64    6.32
  -1  -1 -11   43.68    4.50
  -2  10   6   13.76    3.11
   2 -10  -6   12.54    2.91
  -3   1   9  106.12    7.97
   3  -1  -9  100.86    6.47
  -5   8  -2   48.43    6.76
  -5   8  -2   44.72    6.14
  -5   8  -2   50.15    5.50
   5  -8   2   50.43    4.80
  -9  -1  -2   73.65    6.52
  -9  -1  -2   74.10    6.71
   9   1   2   70.14    5.87
   5   9   8    1.59    1.35
  -5  -9  -8    1.65    1.54
  -8   4   1   52.96    6.53
   8  -4  -1   53.40    5.40
   8  -4  -1   59.58    5.05
  -8   4   1   51.70    5.40
  -4   6   8    0.07    1.58
   4  -6  -8   -0.13    0.97
  -7  -6  -9   32.44    3.97
   7   6   9   33.28    4.76
   7   6   9   28.49    6.15
  -5   1 -10   17.11    3.13
   5  -1  10   16.49    3.41
  -1  -7 -11   12.70    2.32
   1   7  11   13.68    3.16
  -5   7   6   53.73    5.62
   5  -7  -6   49.22    6.22
  -5   7   6   54.19    5.67
   9  -1   2   10.59    2.29
  -9   1  -2    9.18    2.50
  -9   1  -2    8.89    2.35
   3 -10  -2  138.52    9.02
  -3  10   2  143.09    9.28
   3 -10  -2  156.19    8.58
  -1  -2   9  357.22   14.18
   1   2  -9  329.05   13.76
   6   0  10  209.37   10.32
  -6   0 -10  201.19   10.20
  -6   0 -10  220.45   13.32
   6   0  10  231.48   11.98
   6  -6  -5  162.41    9.04
  -6   6   5  164.66   10.02
  -6   6   5  161.71   10.06
  -9   0  -5    1.30    1.97
   9   0   5    1.61    1.33
  -9   0  -5    1.59    1.48
   0  -6 -11   34.48    4.17
   0   6  11   41.58    5.03
   3  10   8   22.72    3.70
  -3 -10  -8   19.49    3.20
  -7   2  -8   84.58    7.64
   7  -2   8   88.33    6.17
  -5  -6 -11   32.30    4.43
   5   6  11   30.87    4.42
   3  10   2   23.56    4.12
  -3 -10  -2   23.32    3.95
   3  10   2   24.65    3.87
  -4  -7 -11    3.05    1.99
   0 -10  -8   29.55    3.84
   0  10   8   30.43    4.30
   0  10   8   27.54    4.29
   0   2  11   15.04    2.98
   0  -2 -11   11.18    2.26
   9  -1   4  154.48    8.60
  -9   1  -4  127.67    8.47
  -9   1  -4  154.48   10.71
  -4   9   5  178.04   11.28
   7   3  10    2.75    1.95
  -7  -3 -10    3.51    1.81
  -7  -3 -10    2.64    2.06
  -8   3   2  197.71   10.32
   8  -3  -2  163.25    9.85
   8  -3  -2  193.80    9.58
  -8   3   2  180.06   10.37
   6  -4  -6   64.98    5.41
  -6   4   6   57.46    5.80
  -6   4   6   60.12    5.88
  -2  -1   9  174.45    9.48
   2   1  -9  165.75    9.45
   2  -2 -10  251.81   10.06
  -2   2  10  264.52   12.91
  -8  -5  -2  440.87   16.03
  -8  -5  -2  440.69   15.37
   8   5   2  427.63   15.40
  -8  -5  -2  456.17   15.48
  -3  10   4  219.95   11.75
   3 -10  -4  224.66   10.05
   3 -10  -4  192.05   11.85
  -4 -10  -4   59.20    6.70
   4  10   4   62.57    6.00
   2   8  -3   41.24    5.34
  -2  -8   3   41.18    5.46
   4   2  -7   40.82    4.50
  -4  -2   7   42.37    4.93
  -5  -2   6    8.31    2.24
   5   2  -6    8.02    2.17
  -1  -9   2    0.19    1.49
   1   9  -2    0.39    1.73
  -8   0  -8   16.82    3.85
  -8   0  -8   15.90    3.00
   8   0   8   15.91    2.79
   2  -9  -8    2.94    1.41
  -2   9   8    2.72    1.99
   4  -7   5    0.42    1.26
  -4   7  -5    0.89    1.75
  -4   7  -5    0.52    1.82
   1   0 -10   15.67    2.83
  -1   0  10   20.37    3.91
  -8   4  -4  203.10   11.05
  -8   4  -4  184.75   12.17
   8  -4   4  169.07    9.42
   7   7   8   67.74    6.72
  -7  -7  -8   69.75    6.22
   7   7   8   68.30    6.45
  -7  -4 -10    5.35    2.73
   7   4  10    5.91    2.17
  -7  -4 -10    6.38    2.07
   6  -7  -4    1.86    1.47
  -6   7   4    1.62    1.64
   6  -7  -4    1.90    1.42
  -6   7   4    1.91    1.62
  -3   9  -2   44.46    5.64
   3  -9   2   45.21    5.06
   3  -8  -8   50.03    5.42
  -3   8   8   49.71    5.88
  -4   9  -1    2.82    2.13
  -4   9  -1    3.00    1.89
   4  -9   1    3.33    1.65
   0  -1  10   86.67    7.50
  -6   1   6   11.54    3.69
   6  -1  -6   15.19    2.51
  -8  -6  -5   16.29    3.40
   8   6   5   16.72    3.14
  -8  -6  -5   15.56    2.84
  -4 -10  -7    6.39    2.48
  -4 -10  -7    6.49    2.02
   4  10   7    6.50    2.30
  -1  -6   6   26.11    3.93
   1   6  -6   26.70    4.40
   0   8  -4   38.82    5.42
   0  -8   4   40.01    5.04
  -2  10   0   28.59    5.23
   2 -10   0   42.64    4.62
   2  -8  -9   41.29    4.16
  -2   8   9   39.83    5.30
  -2   8   9   41.82    5.64
  -9  -3  -4   55.11    5.55
  -9  -3  -4   54.74    6.12
   9   3   4   57.53    5.49
  -9  -3  -4   53.11    6.07
   1  10   0  105.66    8.93
  -1 -10   0   97.21    8.16
   5  -5   7   14.06    2.53
  -5   5  -7   16.54    3.45
  -5   5  -7   14.61    3.83
  -9  -3  -5    0.80    1.21
  -9  -3  -5    0.78    1.51
   9   3   5    0.38    1.28
  -9  -3  -5    0.71    1.84
   6  -2   9   29.79    3.47
  -6   2  -9   29.03    4.43
  -6   2  -9   24.57    4.56
  -7  -2 -10    2.07    1.91
   7   2  10    1.71    1.69
  -7  -2 -10    1.61    1.39
  -8  -6  -6   15.39    3.43
  -8  -6  -6   14.45    2.90
   8   6   6   15.36    3.25
  -6   7  -3    0.62    1.82
   6  -7   3    0.46    0.91
  -6   7  -3    0.66    1.29
  -6   7  -3    0.56    1.67
  -5   4  -8  195.24   10.52
  -5   4  -8  176.20   13.74
   5  -4   8  191.79    8.83
   9   2   6   32.47    4.24
  -9  -2  -6   27.24    3.78
  -9  -2  -6   32.27    5.17
   2   9  10   17.31    3.45
  -2  -9 -10   16.80    2.76
   7  -6   3    6.78    1.92
  -7   6  -3    6.46    2.27
  -7   6  -3    7.13    2.38
  -7   6  -3    6.44    2.80
   6   7   0   18.20    3.59
  -6  -7   0   18.82    3.55
  -3   8  -4   74.91    6.84
   3  -8   4   79.09    8.47
  -3   8  -4   71.38    9.00
  -5   8   5   11.71    3.00
   5  -8  -5   12.92    3.17
   5   8   0    7.26    2.36
  -5  -8   0    8.51    2.27
  -5  -1 -11  132.11    8.28
   5   1  11  154.27    9.61
  -5  -1 -11  128.63    9.06
  -3   0 -11  444.86   19.34
   3   0  11  519.09   17.05
   9   1   6   82.53    6.68
  -9  -1  -6   84.17    8.10
  -9  -1  -6   79.14    6.77
   9   0   1    4.56    1.73
  -9   0  -1    3.41    2.13
  -9   0  -1    3.90    2.13
   2  -6 -10   59.52    4.75
  -2   6  10   60.62    6.11
  -2   6  10   56.92    6.53
  -8  -5  -8   11.58    2.60
   8   5   8   11.51    2.80
  -8  -5  -8   11.31    3.20
   8   5   8   11.73    2.83
  -3   2 -10   79.82    6.53
   3  -2  10   79.57    6.69
  -4   0   8   48.03    5.48
   4   0  -8   46.00    4.85
  -3   9   7   40.03    4.91
   3  -9  -7   35.15    4.21
  -5   0   7    0.71    1.64
   5   0  -7    0.84    1.19
  -9  -2  -2   55.88    6.09
   9   2   2   55.70    5.67
  -9  -2  -2   54.61    5.95
  -9  -2  -2   52.59    5.57
  -3  10   1   38.02    5.09
   3 -10  -1   37.43    4.46
  -3  10   1   34.96    4.97
  -1  -5   7   55.81    5.67
   1   5  -7   59.39    5.98
  -1 -11  -5   11.81    2.84
  -1 -11  -5   12.62    2.85
  -7   5  -5   65.20    6.11
  -7   5  -5   62.00    6.22
   7  -5   5   65.08    5.23
  -7   5  -5   57.78    6.93
  -9   1  -1  110.92    8.32
   9  -1   1  107.36    7.45
  -9   1  -1  112.48    7.59
  -6  -4 -11    2.19    1.54
  -6  -4 -11    2.50    2.35
   6   4  11    2.40    1.67
   2  -2  10    1.61    1.78
  -2   2 -10    1.66    1.59
   0 -11  -4  352.65   16.14
   0 -11  -4  346.69   16.26
  -1   9   9   15.25    3.12
  -1   9   9   14.76    3.23
   1  -9  -9   13.90    2.89
  -2  -3   8  109.75    7.62
  -8  -6  -4   16.37    3.33
   8   6   4   16.08    3.08
  -8  -6  -4   15.75    2.91
  -1 -11  -4  114.53    8.91
  -1 -11  -4   99.25    8.73
  -8  -1   2   28.30    4.30
  -8  -1   2   28.19    4.47
  -8  -1   2   30.86    4.14
   8   1  -2   28.41    3.93
   2   0  11  505.93   18.08
  -2   0 -11  463.13   15.43
  -1  -7   5    2.35    1.67
   1   7  -5    2.92    1.82
  -6  -3 -11    2.60    2.12
  -6  -3 -11    2.49    1.64
   6   3  11    2.25    1.81
   5   8  10    5.86    2.19
  -5  -8 -10    5.97    2.04
   0 -11  -5  251.40   12.86
   0 -11  -5  232.52   11.48
  -3  -9 -10    7.13    2.13
   3   9  10    8.71    2.60
  -6   6  -5   52.52    5.57
  -6   6  -5   51.01    5.64
   6  -6   5   52.54    5.01
  -6   6  -5   49.35    6.41
  -8   5  -1    8.09    2.78
   8  -5   1    8.11    2.01
   8  -5   1    7.56    2.33
  -8   5  -1    8.01    2.45
   9  -2   2   22.85    3.31
  -9   2  -2   24.03    3.77
  -9   2  -3   20.76    3.72
   9  -2   3   25.32    3.46
   5  -6  -7    1.92    1.31
  -5   6   7    0.94    1.74
   4   6  -4   43.85    5.19
  -4  -6   4   44.50    4.79
   4   6  -4   43.81    5.23
  -5  -9  -2    2.25    1.72
   5   9   2    1.57    1.68
  -9   1  -5  140.92    9.40
  -9   1  -5  131.01   10.16
   9  -1   5  132.61    8.20
   6   7  10   76.26    6.98
  -9  -3  -3   31.56    4.35
  -9  -3  -3   29.18    4.23
  -9  -3  -3   32.84    4.67
  -1  -9 -10   63.10    5.94
   1   9  10   66.93    6.56
  -7  -1   4    0.88    1.45
  -7  -1   4    0.77    1.61
   7   1  -4    0.70    1.69
   6  -8  -1  208.75   11.91
  -6   8   1  199.43   12.29
  -6   8   1  221.45   11.67
   6  -8  -1  219.28   10.58
  -7  -4   2   93.82    7.17
   7   4  -2   85.01    7.55
  -9  -1  -1   53.57    5.99
  -9  -1  -1   57.37    6.40
   9   1   1   57.39    5.81
   4   5  -5   86.97    7.66
   4   5  -5   85.84    7.27
  -7  -5 -10  144.26   11.94
  -7  -5 -10  145.43    8.66
   7   5  10  142.55    9.38
   9   3   6  140.45    8.43
  -9  -3  -6  140.60    8.97
  -9  -3  -6  138.59   10.04
  -9  -3  -6  140.65    9.18
   7   5  -1   26.26    4.29
  -7  -5   1   24.46    3.66
  -7  -5   1   23.65    4.11
  -3  10   5  139.62    9.09
   3 -10  -5  109.93    8.55
   0   3  -9    1.78    1.58
   0  -3   9    2.14    1.60
   4   0  11    6.87    2.63
  -4   0 -11    6.97    2.11
   4  -8  -7   20.00    3.39
  -4   8   7   20.50    3.75
  -8  -3  -9    0.19    2.05
   8   3   9    0.61    1.44
  -8  -3  -9    0.94    1.30
   8   3   9    0.52    1.76
  -5   6  -6   23.40    4.37
  -5   6  -6   23.02    3.83
   5  -6   6   24.78    3.78
   8  -5   0   10.17    2.16
   8  -5   0    8.22    2.39
  -8   5   0    9.71    2.87
  -8   5   0   11.61    3.23
  -3  -4 -12    1.35    1.26
   3   4  12    1.08    1.60
  -3  -4 -12    1.13    1.24
  -3  -2   8    0.55    1.31
   3   2  -8    0.24    1.38
  -1 -11  -6   32.59    4.80
   7  -5  -4   20.70    3.13
   7  -5  -4   20.67    3.40
  -7   5   4   21.11    3.73
  -7   5   4   21.12    4.28
  -6  -8  -9   13.34    2.72
   6   2  -5   12.25    3.20
   6   2  -5   11.90    2.57
  -6  -2   5   14.48    3.37
   7  -1   9    3.76    1.56
  -7   1  -9    4.17    1.85
  -7   1  -9    4.01    2.43
   8  -5   2    9.88    2.70
  -8   5  -2   11.09    3.01
  -8   5  -2   10.37    2.57
   8   6   7  148.04    9.38
   8   6   7  157.41    9.55
  -8  -6  -7  157.55    9.41
   4  10   3   97.52    7.50
  -4 -10  -3   95.90    8.07
   0 -11  -3   -0.18    1.60
   0 -11  -3    0.22    1.47
  -9   0  -6   23.47    3.74
  -9   0  -6   25.58    4.40
   9   0   6   22.86    3.40
   7  -6  -3   22.24    3.49
  -7   6   3   22.91    3.92
  -7   6   3   24.08    3.79
   7  -6  -3   23.24    3.26
  -7  -7  -2   24.33    4.67
   5   5  -4  104.91   10.05
  -5  -5   4  119.15    8.03
   5   5  -4  122.51    8.60
  -6   5   6   36.04    4.90
  -6   5   6   35.74    4.63
   6  -5  -6   35.93    4.37
  -8   2  -7    6.95    2.34
   8  -2   7    7.12    1.87
  -6  -5 -11    4.32    2.68
  -6  -5 -11    4.15    2.07
   6   5  11    4.02    2.00
  -6   8   0  299.28   14.41
   6  -8   0  324.36   11.73
   6  -8   0  296.02   14.83
  -6   8   0  300.05   14.39
  -8  -2  -9   50.72    6.22
  -8  -2  -9   49.33    5.51
   8   2   9   50.96    5.26
  -5   3  -9  130.48    8.82
   5  -3   9  128.85    7.48
  -8   3  -6  846.16   25.98
   8  -3   6  855.73   19.36
  -8   3  -6  866.31   23.04
  -2  -8 -11   32.46    3.75
   2   8  11   31.49    4.54
  -4   2 -10    0.18    1.31
   4  -2  10    0.39    1.73
   5  -9  -2  333.71   16.33
  -5   9   2  341.31   14.92
   5  -9  -2  354.15   12.30
   5   6  -3  116.64    8.49
   1  -4 -11    1.89    1.25
  -1   4  11    0.91    1.72
  -3  -5 -12   15.33    2.59
  -3  -5 -12   14.46    3.04
  -6   8   2   11.87    2.84
   6  -8  -2    9.91    2.26
   6  -8  -2    8.43    2.86
  -6   8   2    8.91    2.59
  -2 -11  -5    1.83    1.84
  -2 -11  -5    1.26    1.63
  -2 -11  -5    1.82    1.82
  -2 -10  -9   59.21    5.90
   2  10   9   58.31    5.94
   3   8  11    8.44    2.53
  -3  -8 -11    8.88    2.52
  -3  -8 -11    8.73    2.27
   5  -9  -1  171.26   10.13
  -5   9   1  172.94   10.73
   5  -9  -1  163.23   11.50
  -8   4   2   64.65    5.81
  -8   4   2   62.05    6.39
   8  -4  -2   61.92    5.53
   8  -4  -2   56.46    5.81
  -2  -4 -12    7.74    2.33
  -2  -4 -12    7.47    1.89
   0   7  11    2.70    1.92
   0  -7 -11    2.71    1.60
  -1 -11  -3    0.75    1.64
  -1 -11  -3    0.54    1.73
  -8  -4   0   46.04    5.39
  -8  -4   0   44.52    5.45
   8   4   0   47.21    5.26
   9  -2   1  113.16    8.31
  -9   2  -1  115.62    8.86
   9  -2   4    0.58    1.23
  -9   2  -4    0.47    1.54
  -1   8  10   71.50    7.00
   1  -8 -10   64.55    5.97
  -1   8  10   68.15    6.67
   6   2  11   19.82    3.69
  -6  -2 -11   16.70    3.28
  -6  -2 -11   17.33    3.97
   7   1  10   11.16    2.87
   7   1  10   10.39    2.80
  -7  -1 -10   11.65    2.47
  -7  -1 -10   11.73    3.60
  -6  -9  -6    6.34    2.06
  -6  -9  -6    6.08    2.48
   6   9   6    6.37    2.35
  -1  11   4   73.67    6.76
   1 -11  -4   61.45    6.94
   1 -11  -4   74.71    6.84
   2  -1 -10   29.43    5.76
  -2   1  10   30.85    4.65
  -3  -6   5   61.55    5.78
   3   6  -5   63.68    6.40
   3   6  -5   59.94    6.35
  -3   7   9    0.19    1.38
   0 -11  -6  110.54    8.53
   1  -5 -11   -0.05    0.93
  -1   5  11    0.11    1.29
  -1   5  11    0.15    1.55
  -4  -7   3    0.80    1.52
   4   7  -3    0.91    1.79
   4   7  -3    0.85    1.58
  -3  -9   1  246.49   12.60
   3   9  -1  247.18   13.14
   3   9  -1  235.40   13.00
  -3  -3 -12   21.61    3.45
  -3  -3 -12   19.16    4.02
   3   3  12   23.35    3.69
   4  10   8   82.71    7.60
   4  10   8   83.86    7.62
  -4 -10  -8   73.09    6.92
   2   5  12    0.48    1.64
  -2  -5 -12    0.36    1.18
  -2  -5 -12    0.58    1.26
   8   4   9   69.30   10.27
   8   4   9   87.35    7.38
  -8  -4  -9   88.68    7.10
  -8  -4  -9   93.37    8.78
   0  -1 -11    2.52    1.38
   3   0  -9  114.00    7.70
  -3   0   9  120.38    9.87
   1  10   9    1.65    1.68
  -1 -10  -9    1.67    1.27
  -5  -9  -9   31.31    4.09
   6   0  -6    0.38    1.22
  -6   0   6    0.48    1.35
  -2 -11  -6    5.69    1.95
  -2 -11  -6    5.40    2.43
  -8  -3   1  235.05   11.47
   8   3  -1  221.89   13.15
  -8  -3   1  229.53   10.94
  -6  -9  -5    0.69    1.68
   6   9   5    0.55    1.64
  -6  -9  -5    0.37    1.27
  -2 -11  -4  297.99   14.25
   2 -10  -7    2.12    1.66
  -2  10   7    1.76    1.81
   1 -10  -8  103.07    7.67
  -1  10   8  101.53    8.96
   4   4  12    0.85    1.72
  -4  -4 -12    1.54    1.32
  -4  -4 -12    2.02    1.51
   1  -3 -11    1.36    1.51
  -1   3  11    0.76    1.51
   5   7  11   69.62    6.61
  -5  -7 -11   69.11    6.22
  -1   2 -10   97.84    9.39
   1  -2  10  107.03    8.00
   7   3  -3    4.50    1.95
  -7  -3   3    4.55    1.95
   1   4  -8    9.54    2.88
  -1  -4   8   11.40    2.54
   2  -6   7   35.09    4.74
   2  -6   7   33.91    4.63
  -2   6  -7   32.98    5.85
  -5   9   3  116.66    8.45
   5  -9  -3  114.59    7.12
   5  -9  -3  104.31    8.40
  -1  11   3    9.04    2.50
   1 -11  -3   10.55    2.50
   1 -11  -3    8.55    2.87
  -8  -6  -3   10.25    2.42
   8   6   3    9.80    2.49
  -8  -6  -3   11.49    3.03
  -7  -8  -6  143.52   10.60
  -7  -8  -6  146.97    8.19
   7   8   6  137.85    9.00
  -3  -5   6    2.94    1.81
   3   5  -6    2.49    1.60
   3   5  -6    2.02    1.83
   1 -11  -5    7.56    2.45
  -1  11   5    7.03    2.47
  -4   7   8  103.28    8.12
   4  -7  -8   95.63    7.45
  -1   9  -3   12.00    3.19
   1  -9   3   11.77    2.70
   9   4   5   45.35    5.39
  -9  -4  -5   41.65    4.60
  -9  -4  -5   43.25    5.92
  -9  -4  -5   45.90    5.52
  -7  -6   0   15.85    3.18
   7   6   0   16.79    3.41
   1   0  11   53.73    5.90
  -1   0 -11   51.68    4.82
  -4  -9   0    4.07    2.04
   4   9   0    2.98    1.84
   4   9   0    3.64    1.99
  -4  -4   6   -0.29    1.29
   4   4  -6   -0.12    1.29
   4   4  -6    0.07    1.41
   5   4  -5   96.14    7.71
   5   4  -5   95.60    8.51
  -5  -4   5  107.66    7.64
   2  -5   8   32.87    4.10
  -2   5  -8   30.68    5.38
   2  -5   8   36.04    4.81
   4   5  12    2.03    1.77
  -4  -5 -12    1.63    1.31
  -4  -5 -12    1.71    1.47
  -2  -3 -12    2.60    1.51
   2   3  12    2.46    1.65
  -2  -3 -12    2.71    1.36
  -9  -2  -7   10.63    2.43
   9   2   7   11.34    2.56
  -9  -2  -7   12.92    3.54
   7   8   5   28.99    4.30
  -7  -8  -5   30.78    4.67
  -7  -8  -5   28.54    3.76
  -1  10  -1    6.00    2.56
  -7   2   5    5.22    2.25
   7  -2  -5    4.84    1.77
  -5   8  -3    0.01    2.17
   7  -7   0   21.55    3.75
   7  -7   0   23.38    4.03
  -7   7   0   22.53    4.27
  -7   7   0   23.86    4.02
   1   8  -4    3.47    1.92
  -1  -8   4    3.56    1.88
   3  10   9    2.17    1.88
  -3 -10  -9    1.56    1.51
   8  -1   8   37.57    3.94
  -8   1  -8   39.11    6.66
  -8   1  -8   37.97    5.38
  -6  -9  -7   12.52    3.23
  -6  -9  -7   11.32    2.44
   6   9   7    9.30    2.66
   8  -5  -1   11.01    2.50
   8  -5  -1    8.83    3.01
  -8   5   1    9.30    2.57
   3   7  -4    8.08    2.52
  -3  -7   4    5.43    2.10
   3   7  -4    5.94    2.46
   3  10   1    6.29    2.19
  -3 -10  -1    6.37    2.16
   8  -2  -3   51.62    5.40
  -8   2   3   51.10    5.34
  -3  10   0  101.75    8.06
  -3  10   0  113.57   10.12
   3 -10   0  122.01    7.79
  -4  -9 -10   29.42    4.09
   4   9  10   30.62    5.11
  -1  -8 -11    7.41    1.83
   1   8  11    8.11    2.53
  -8  -1  -9    9.08    2.62
   8   1   9    8.88    2.37
  -8  -1  -9    8.74    3.12
   7  -3  -5   14.92    2.85
  -7   3   5   16.02    3.17
  -7   3   5   15.43    3.21
  -8   4  -5   43.07    5.08
  -8   4  -5   39.02    5.44
   8  -4   5   37.20    4.00
   8   5   1   13.21    2.95
  -8  -5  -1   14.24    3.07
  -8  -5  -1   13.40    2.80
   3  -5   8    1.48    1.32
   3  -5   8    1.85    1.60
  -3   5  -8    1.41    1.93
   4   3  12    1.16    1.53
  -4  -3 -12    0.58    1.24
  -4  -3 -12    0.51    1.21
   3  -6   7    2.26    1.46
  -3   6  -7    2.03    1.83
  -9  -4  -4   23.94    3.80
   9   4   4   27.26    3.84
  -9  -4  -4   26.89    4.38
  -9  -4  -4   26.80    4.21
  -9   1   0    0.80    1.57
  -9   1   0    1.41    1.55
   9  -1   0    1.00    1.56
  -8   5  -3  383.04   14.90
  -8   5  -3  369.46   16.59
   8  -5   3  384.53   12.41
   7   7   9   -0.37    1.56
   7   7   9    0.27    1.43
  -7  -7  -9    0.18    1.43
  -8   1   3  125.62    8.54
   8  -1  -3  129.33    8.80
  -8   1   3  138.19    8.59
  -2 -10   0   50.42    5.45
   2  10   0   53.72    5.77
  -9  -3  -2   61.40    6.42
   9   3   2   60.16    6.50
  -9  -3  -2   59.01    7.80
  -9  -3  -2   64.58    5.93
   5  -9   0  104.30    6.86
  -5   9   0  105.20    8.30
  -5   9   0  111.95    8.64
  -6   8  -1    3.02    2.10
   6  -8   1    2.19    1.32
  -6   8  -1    2.42    1.87
  -6   8  -1    2.16    2.06
  -9  -2  -1   47.38    5.89
   9   2   1   50.80    5.66
  -9  -2  -1   53.15    5.63
  -9  -2  -1   51.73    5.63
   5   7  -2   97.60    7.80
   3   6  12    0.22    1.34
  -3  -6 -12    0.18    0.99
  -3  -6 -12    0.45    1.80
  -7   7   1   22.05    3.80
   7  -7  -1   24.22    3.36
   7  -7  -1   21.09    3.89
  -7   7   1   23.28    3.93
   0 -10   1   15.23    3.31
   0  10  -1   13.26    3.15
   9   0   0   27.33    4.03
  -9   0   0   29.71    4.38
  -9   0   0   29.59    4.20
   9   1   7    4.45    1.83
  -9  -1  -7    4.81    2.47
  -9  -1  -7    4.00    1.86
  -2   7  10   77.61    7.60
  -2   7  10   72.77    7.81
   2  -7 -10   75.75    6.55
  -4   8  -4    5.67    2.14
   4  -8   4    6.53    2.06
  -4   8  -4   11.22    3.47
  -1 -11  -7    1.01    1.28
   6  -1  10  225.39    9.85
   6  -1  10  244.07   11.98
  -6   1 -10  247.24   11.54
  -6   1 -10  251.24   15.08
   1  -6   7    1.07    1.46
   1  -6   7    0.97    1.41
   6  -8  -3   28.96    3.92
   6  -8  -3   25.92    4.52
  -6   8   3   28.33    4.27
  -6   8   3   30.48    4.44
   2   9  -2  100.81    8.00
  -2  -9   2  103.58    7.88
   0  11   2   10.71    3.31
   0 -11  -2   10.92    2.60
  -9  -4  -6   65.56    5.77
  -9  -4  -6   68.90    6.82
   9   4   6   68.19    6.31
  -9  -4  -6   65.44    7.15
  -9  -3  -7   83.81    7.97
  -9  -3  -7   72.48    6.54
   9   3   7   80.72    7.45
  -7  -8  -7   14.28    2.79
   7   8   7   15.16    3.37
  -7  -8  -7   14.44    3.35
  -4  -8 -11   19.03    3.75
   4   8  11   21.13    4.03
   0  -9 -10  278.29   13.52
   0   9  10  309.19   13.74
  -2   7  -6  271.64   13.48
   2  -7   6  261.79   11.91
   2  -7   6  287.64   13.12
  -6  -9  -4    2.13    1.95
   6   9   4    2.67    1.62
  -4   9  -2    9.21    2.81
   4  -9   2    9.31    2.55
  -2  -6 -12  153.64    8.25
  -2  -6 -12  133.51    9.89
   2   6  12  162.29   10.41
  -7   7  -1    0.17    1.63
  -7   7  -1    0.38    1.75
   7  -7   1    0.10    1.30
   7  -7   1    0.24    1.27
   6   5  -3   33.96    4.66
  -6  -5   3   35.04    4.36
  -1   6  11    6.37    2.69
   1  -6 -11    6.01    1.72
  -1   6  11    7.17    2.43
  -7   6  -4   41.23    4.98
  -7   6  -4   38.02    5.50
  -7   6  -4   39.75    5.09
   7  -6   4   38.26    4.17
   6   6  11   33.66    4.99
  -6  -6 -11   34.03    4.13
  -7   1   5   57.44    6.08
   7  -1  -5   53.85    4.90
  -7   1   5   58.48    5.78
   0   9  -3    2.28    1.91
   0  -9   3    1.64    1.61
  -2 -11  -7  211.96   12.48
  -2 -11  -7  213.44   10.24
   4  -4  -9   42.39    4.26
  -4   4   9   40.11    5.10
  -4   4   9   39.17    6.33
  -7  -6 -10   11.50    3.26
   7   6  10   12.39    2.96
  -9   1  -6    5.43    2.01
  -9   1  -6    4.46    2.35
   9  -1   6    4.82    1.74
   8   6   8  114.61    8.45
   8   6   8   96.84   12.65
  -8  -6  -8  118.71    7.83
   9  -3   2   13.28    3.56
  -9   3  -2   14.32    3.64
  -5   0 -11   10.35    2.62
   5   0  11   11.17    2.88
  -8  -2   2  104.26    7.47
  -8  -2   2   99.16    7.60
   8   2  -2  102.37    8.87
   2 -10   1  109.87    7.93
  -2  10  -1   99.87    8.54
  -8   3   3   11.99    2.71
  -8   3   3   11.88    2.89
   8  -3  -3   12.95    2.51
   4  -3  -9   38.32    4.42
  -4   3   9   35.96    6.35
  -2 -11  -3   60.40    6.65
   6  -7  -5    9.15    2.28
  -6   7   5   10.79    2.83
  -6   7   5    9.69    2.78
  -1  -4 -12   89.69    6.37
   1   4  12   90.73    8.31
  -1  -4 -12   87.67    6.77
   1  -5   8   79.21    6.61
   1  -5   8   73.44    6.43
  -5   7  -5   25.81    4.47
   5  -7   5   27.45    3.65
  -5   7  -5   26.16    4.51
  -5 -10  -6   69.79    5.83
   5  10   6   69.16    6.36
  -5 -10  -6   70.60    6.93
  -7  -8  -4  223.63   10.46
  -7  -8  -4  222.46   13.29
   7   8   4  230.36   12.04
  -1  11   2   16.34    3.44
  -1  11   2   15.71    3.53
   1 -11  -2   15.97    3.27
   6   8   1   26.78    4.32
   9  -2   0   21.88    3.21
  -9   2   0   21.93    3.67
  -3  -2 -12   56.41    5.19
   3   2  12   57.51    5.97
  -3  10   6  232.86   11.64
   3 -10  -6  222.27   12.60
  -9   2  -5   41.37    4.90
   9  -2   5   40.21    4.46
  -1   7  -6   14.35    3.28
   1  -7   6   16.02    3.04
   1  -7   6   15.09    3.04
   0  10   9   15.96    3.10
   0 -10  -9   15.46    2.74
   1   5  12   55.33    6.41
  -1  -5 -12   55.28    5.03
   6   6  -2   10.56    2.84
  -6  -6   2   11.08    2.73
   8   5   9    7.53    2.45
   8   5   9    6.02    2.94
  -1   2  11    8.02    2.48
  -5 -10  -5   45.98    5.00
   5  10   5   44.69    5.23
  -5 -10  -5   45.11    6.79
   1  11   2    6.21    2.41
  -1 -11  -2    5.03    2.30
   5  -3  -8    1.53    1.30
  -5   3   8    1.17    1.65
   5   1  -7    0.98    1.24
  -5  -1   7    1.14    1.56
   9  -3   3   17.49    3.86
  -9   3  -3   17.08    3.49
  -9   3  -3   16.94    3.81
  -1  11   6  323.96   14.67
   1 -11  -6  343.86   14.30
  -4  -6 -12    0.35    1.40
   4   6  12    0.30    1.69
   7  -4  -5    3.45    1.42
  -7   4   5    2.84    1.83
  -7   4   5    2.71    1.96
   3  -4   9   80.02    6.89
  -3   4  -9   73.84    7.47
   3  -4   9   70.16    8.24
   6   1  11   23.00    3.75
  -6  -1 -11   21.83    3.42
  -6  -1 -11   23.26    4.53
   2  -4   9    0.20    1.33
   2  -4   9    0.40    1.39
   5  -2  10   31.02    4.42
  -5   2 -10   32.18    4.15
  -3   7  -6    1.36    1.59
   3  -7   6    1.14    1.54
   1   1 -10    4.38    1.96
;
_shelx_hkl_checksum     49469
_shelx_res_file
;
    shelxl.res created by SHELXL-2014/7
TITL FOREMAN3
CELL  0.71075 7.94200 9.45300 10.22600 67.70600 72.22800 86.41000
ZERR  2 0.00200 0.00300 0.00200 0.01500 0.01600 0.02000
LATT 1
SFAC C H O
UNIT 30 28 12
OMIT     0  -2   1
L.S. 20
FMAP 2
PLAN 5
WPDB -2
HTAB
BOND $H
CONF
LIST 4
TEMP -180.0
ACTA
SIZE 0.300 0.200 0.150
WGHT    0.042500    0.095300
FVAR       1.31848
O1    3    0.786028    0.262230   -0.083360    11.00000    0.01354    0.02094 =
         0.01819   -0.00755   -0.00188    0.00083
O2    3    0.885198    0.188293   -0.277665    11.00000    0.01908    0.03084 =
         0.02270   -0.01218   -0.00065    0.00329
O9    3    0.920598    0.333286    0.104242    11.00000    0.01524    0.04102 =
         0.03862   -0.02408   -0.00708    0.00395
O10   3    0.714943    0.409988    0.266766    11.00000    0.01597    0.02364 =
         0.02508   -0.01254   -0.00780    0.00103
O12   3    0.342347    0.418293    0.230178    11.00000    0.02028    0.01953 =
         0.02364   -0.00728   -0.00500    0.00496
O13   3    0.394085    0.170909    0.342250    11.00000    0.01453    0.01726 =
         0.01835   -0.00560   -0.00193    0.00130
C2    1    0.760823    0.207457   -0.185247    11.00000    0.01937    0.01694 =
         0.01735   -0.00478   -0.00424    0.00221
C2A   1    0.568859    0.183000   -0.151549    11.00000    0.01747    0.01550 =
         0.01672   -0.00397   -0.00378    0.00243
C3    1    0.476812    0.126848   -0.218794    11.00000    0.02331    0.01995 =
         0.01792   -0.00798   -0.00607    0.00364
AFIX  43
H3    2    0.536681    0.096955   -0.299181    11.00000   -1.20000
AFIX   0
C4    1    0.293212    0.116233   -0.163434    11.00000    0.02259    0.02021 =
         0.02196   -0.00751   -0.01030    0.00175
AFIX  43
H4    2    0.225464    0.076441   -0.205305    11.00000   -1.20000
AFIX   0
C5    1    0.206737    0.163316   -0.046920    11.00000    0.01647    0.02034 =
         0.02145   -0.00603   -0.00662    0.00223
AFIX  43
H5    2    0.080932    0.156976   -0.012648    11.00000   -1.20000
AFIX   0
C6    1    0.300167    0.219193    0.020090    11.00000    0.01711    0.01879 =
         0.01742   -0.00661   -0.00444    0.00274
AFIX  43
H6    2    0.240580    0.251280    0.099049    11.00000   -1.20000
AFIX   0
C6A   1    0.484248    0.226342   -0.032865    11.00000    0.01743    0.01363 =
         0.01624   -0.00335   -0.00554    0.00150
C7    1    0.623786    0.272434    0.012786    11.00000    0.01337    0.01403 =
         0.01764   -0.00320   -0.00280    0.00123
C8    1    0.612492    0.313293    0.126777    11.00000    0.01534    0.01464 =
         0.01877   -0.00425   -0.00473    0.00115
C9    1    0.768913    0.352639    0.160455    11.00000    0.01733    0.01568 =
         0.02006   -0.00548   -0.00512    0.00068
C10   1    0.854586    0.456434    0.309983    11.00000    0.01904    0.02300 =
         0.03376   -0.01264   -0.01364    0.00136
AFIX  23
H10A  2    0.927683    0.545176    0.227123    11.00000   -1.20000
H10B  2    0.932320    0.371191    0.337121    11.00000   -1.20000
AFIX   0
C11   1    0.764455    0.498757    0.440733    11.00000    0.02861    0.02741 =
         0.03140   -0.01375   -0.01623    0.00299
AFIX 137
H11A  2    0.695430    0.409109    0.522756    11.00000   -1.20000
H11B  2    0.685297    0.581030    0.413104    11.00000   -1.20000
H11C  2    0.853701    0.533810    0.471841    11.00000   -1.20000
AFIX   0
C12   1    0.434431    0.311934    0.235736    11.00000    0.01638    0.01764 =
         0.01693   -0.00733   -0.00714    0.00015
C13   1    0.227142    0.150715    0.460139    11.00000    0.01530    0.02196 =
         0.01978   -0.00810   -0.00032    0.00087
AFIX  23
H13A  2    0.128307    0.184645    0.417529    11.00000   -1.20000
H13B  2    0.232666    0.211567    0.519176    11.00000   -1.20000
AFIX   0
C14   1    0.199890   -0.017399    0.556247    11.00000    0.01883    0.02130 =
         0.02168   -0.00637   -0.00228   -0.00054
AFIX 137
H14A  2    0.188009   -0.075699    0.497818    11.00000   -1.20000
H14B  2    0.092088   -0.035284    0.640426    11.00000   -1.20000
H14C  2    0.301831   -0.050648    0.593059    11.00000   -1.20000
AFIX   0
HKLF 4
REM  FOREMAN3
REM R1 =  0.0279 for    2278 Fo > 4sig(Fo)  and  0.0297 for all    2466 data
REM    192 parameters refined using      0 restraints
END
WGHT      0.0405      0.0999
REM No hydrogen bonds found for HTAB generation
REM Highest difference peak  0.251,  deepest hole -0.182,  1-sigma level  0.035
Q1    1   0.6798  0.3291  0.1441  11.00000  0.05    0.25
Q2    1   0.5468  0.2456  0.0006  11.00000  0.05    0.23
Q3    1   0.5223  0.1766 -0.0814  11.00000  0.05    0.23
Q4    1   0.5264  0.3120  0.1724  11.00000  0.05    0.22
Q5    1   0.5261  0.2390 -0.1199  11.00000  0.05    0.22
;
_shelx_res_checksum     15623
