# Supplementary material for: Crystal structure and identification of resonance forms of diethyl 2-(3-oxoiso-1,3-di­hydro­benzo­furan-1-yl­idene)malonate
Source: Acta Crystallogr E Crystallogr Commun. 2017 Sep 29;73(Pt 10):1576–9. doi: 10.1107/S2056989017013962 (PMC5730322; doi:10.1107/S2056989017013962)
Supplement: Supplementary file 2 [file e-73-01576-Isup3.hkl]

data_I                                                                          
_shelx_title ' FOREMAN3'                                                        
_shelx_refln_list_code          4                                               
_shelx_F_calc_maximum       78.13                                               
_exptl_crystal_F_000       304.00                                               
_reflns_d_resolution_high  0.8305                                               
                                                                                
loop_                                                                           
 _space_group_symop_operation_xyz                                               
 'x, y, z'                                                                      
 '-x, -y, -z'                                                                   
                                                                                
_cell_length_a     7.9420                                                       
_cell_length_b     9.4530                                                       
_cell_length_c    10.2260                                                       
_cell_angle_alpha  67.706                                                       
_cell_angle_beta   72.228                                                       
_cell_angle_gamma  86.410                                                       
                                                                                
_shelx_F_squared_multiplier     1.000                                           
                                                                                
loop_                                                                           
 _refln_index_h                                                                 
 _refln_index_k                                                                 
 _refln_index_l                                                                 
 _refln_F_squared_calc                                                          
 _refln_F_squared_meas                                                          
 _refln_F_squared_sigma                                                         
 _refln_observed_status                                                         
   1   0   0       1302.81       1308.55        12.59 o                         
   2   0   0       3354.09       3145.96        25.97 o                         
   3   0   0        217.59        220.41         3.01 o                         
   4   0   0         28.91         29.99         1.11 o                         
   5   0   0         17.13         19.33         0.98 o                         
   6   0   0        264.78        269.32         4.44 o                         
   7   0   0        113.53        110.98         5.51 o                         
   8   0   0         10.36         13.64         1.07 o                         
   9   0   0         18.75         16.60         1.39 o                         
  -9   1   0          0.04          0.62         0.52 o                         
  -8   1   0          0.00          0.84         0.48 o                         
  -7   1   0        161.82        144.91         6.85 o                         
  -6   1   0         44.18         38.12         1.34 o                         
  -5   1   0         27.23         26.35         1.14 o                         
  -4   1   0         26.11         35.45         1.15 o                         
  -3   1   0        769.80        845.52        10.43 o                         
  -2   1   0        494.98        480.04         5.27 o                         
  -1   1   0        758.23        732.76        13.92 o                         
   0   1   0         53.17         59.41         1.81 o                         
   1   1   0         93.92         99.24         2.21 o                         
   2   1   0       1760.31       1717.24        15.45 o                         
   3   1   0        164.61        137.70         2.26 o                         
   4   1   0         96.33        101.32         1.91 o                         
   5   1   0         87.48         82.13         2.12 o                         
   6   1   0         53.78         49.67         1.64 o                         
   7   1   0        248.02        225.18        10.32 o                         
   8   1   0         20.70         26.99         1.55 o                         
  -9   2   0         14.12         12.60         1.39 o                         
  -8   2   0          1.40          0.67         0.39 o                         
  -7   2   0          1.14          0.56         0.35 o                         
  -6   2   0        387.41        379.14         8.56 o                         
  -5   2   0         23.39         25.81         1.36 o                         
  -4   2   0         25.18         24.38         1.07 o                         
  -3   2   0         61.98         58.88         1.81 o                         
  -2   2   0        163.79        180.13         3.56 o                         
  -1   2   0       5288.37       4838.36        52.51 o                         
   0   2   0       3365.45       3424.85        37.21 o                         
   1   2   0        472.22        464.76         4.78 o                         
   2   2   0        164.13        159.48         2.34 o                         
   3   2   0        408.84        404.18         6.07 o                         
   4   2   0          0.32          0.61         0.20 o                         
   5   2   0        359.42        347.40         4.90 o                         
   6   2   0         57.66         52.62         1.99 o                         
   7   2   0        116.23        123.76         3.34 o                         
   8   2   0         28.47         32.39         1.70 o                         
  -8   3   0        261.78        271.11         9.05 o                         
  -7   3   0        102.42         94.95         2.78 o                         
  -6   3   0        175.18        169.89         3.70 o                         
  -5   3   0          3.14          3.14         0.53 o                         
  -4   3   0         60.97         68.80         2.48 o                         
  -3   3   0        325.10        331.05         4.87 o                         
  -2   3   0          4.54          3.02         0.38 o                         
  -1   3   0        526.42        570.01         5.78 o                         
   0   3   0       1256.33       1323.42        10.81 o                         
   1   3   0         13.50         10.85         0.68 o                         
   2   3   0        308.82        325.70         3.36 o                         
   3   3   0         47.40         45.41         1.34 o                         
   4   3   0          0.58          1.01         0.24 o                         
   5   3   0         63.30         58.98         2.06 o                         
   6   3   0        207.66        212.18         9.62 o                         
   7   3   0          0.82          0.96         0.42 o                         
   8   3   0          8.25         10.71         0.94 o                         
  -8   4   0        118.82        108.03         3.33 o                         
  -7   4   0          6.91          6.75         0.86 o                         
  -6   4   0        402.92        385.47         9.01 o                         
  -5   4   0        227.55        238.19         4.43 o                         
  -4   4   0          8.23         12.51         1.02 o                         
  -3   4   0        220.64        219.10         7.70 o                         
  -2   4   0         56.52         64.33         1.70 o                         
  -1   4   0        152.35        159.00         2.59 o                         
   0   4   0         20.94         21.81         1.12 o                         
   1   4   0        502.09        516.55         5.48 o                         
   2   4   0        306.47        307.25         3.68 o                         
   3   4   0         78.53         76.52         1.88 o                         
   4   4   0          8.27          9.33         0.68 o                         
   5   4   0         13.94         12.53         0.93 o                         
   6   4   0        601.39        593.26         8.05 o                         
   7   4   0         17.66         18.78         1.29 o                         
   8   4   0         25.32         26.45         1.78 o                         
  -8   5   0          6.60          5.68         0.74 o                         
  -7   5   0         10.57         10.15         0.94 o                         
  -6   5   0         22.67         25.07         1.44 o                         
  -5   5   0         38.96         39.72         2.09 o                         
  -4   5   0        272.39        270.64         4.70 o                         
  -3   5   0        178.14        179.93         3.55 o                         
  -2   5   0        122.14        122.74         2.52 o                         
  -1   5   0        245.13        250.12         3.83 o                         
   0   5   0        299.19        300.34         4.34 o                         
   1   5   0        242.41        243.64         3.68 o                         
   2   5   0        122.88        129.03         2.80 o                         
   3   5   0         42.15         42.04         1.48 o                         
   4   5   0        215.45        209.74         4.56 o                         
   5   5   0         38.39         36.71         1.58 o                         
   6   5   0         93.97         99.30         2.79 o                         
   7   5   0          1.12          1.29         0.57 o                         
  -7   6   0          4.57          4.22         0.65 o                         
  -6   6   0        150.46        145.34         3.46 o                         
  -5   6   0          2.26          1.53         0.48 o                         
  -4   6   0          8.89          8.08         0.84 o                         
  -3   6   0         67.38         63.08         2.16 o                         
  -2   6   0          8.08          6.45         0.61 o                         
  -1   6   0          1.68          1.63         0.36 o                         
   0   6   0        167.14        174.63         4.28 o                         
   1   6   0        211.69        199.38         4.39 o                         
   2   6   0        122.12        115.82         2.82 o                         
   3   6   0        284.74        277.35         5.03 o                         
   4   6   0         53.70         55.95         2.15 o                         
   5   6   0        582.58        560.41        45.24 o                         
   6   6   0        313.64        313.41         7.39 o                         
   7   6   0          8.86          9.38         1.34 o                         
  -7   7   0         12.87         13.13         1.15 o                         
  -6   7   0        199.87        209.03         6.17 o                         
  -5   7   0        102.59        105.06         2.93 o                         
  -4   7   0        177.36        169.63         3.89 o                         
  -3   7   0          9.65         11.09         1.00 o                         
  -2   7   0         76.03         75.89         2.46 o                         
  -1   7   0        109.69        107.89         3.42 o                         
   0   7   0         66.89         58.55         2.85 o                         
   1   7   0         20.30         18.87         1.32 o                         
   2   7   0          9.19          9.43         0.91 o                         
   3   7   0        113.46        115.84         3.77 o                         
   4   7   0          4.29          4.01         0.75 o                         
   5   7   0         24.20         23.88         1.64 o                         
   6   7   0         11.33         10.65         1.45 o                         
  -6   8   0        173.72        177.03         3.93 o                         
  -5   8   0          2.45          1.77         0.51 o                         
  -4   8   0        147.52        153.03         4.53 o                         
  -3   8   0          3.54          3.85         0.65 o                         
  -2   8   0          3.73          4.23         0.68 o                         
  -1   8   0         28.94         30.16         1.52 o                         
   0   8   0         40.23         38.28         2.41 o                         
   1   8   0          1.05          1.04         0.62 o                         
   2   8   0        165.35        158.24         4.40 o                         
   3   8   0         34.07         34.15         2.01 o                         
   4   8   0        320.99        315.16         7.58 o                         
   5   8   0          5.05          4.58         0.94 o                         
  -5   9   0         59.21         61.41         2.59 o                         
  -4   9   0         41.06         41.69         2.19 o                         
  -3   9   0          0.04          0.10         0.48 o                         
  -2   9   0         11.09         14.03         1.56 o                         
  -1   9   0          0.80          1.14         0.56 o                         
   0   9   0          2.27          1.39         0.64 o                         
   1   9   0          1.06          1.30         0.64 o                         
   2   9   0         14.44         15.60         1.76 o                         
   3   9   0          7.78          7.85         1.01 o                         
   4   9   0          3.16          2.04         0.65 o                         
  -3  10   0         67.65         65.14         2.82 o                         
  -2  10   0         23.52         21.75         4.04 o                         
  -1  10   0          2.30          2.89         0.85 o                         
   0  10   0         10.92          9.44         1.13 o                         
   1  10   0         69.94         58.23         3.47 o                         
   2  10   0         28.24         29.93         2.28 o                         
   0 -10   1          5.23          8.21         1.31 o                         
   1 -10   1          1.79          3.45         1.47 o                         
   2 -10   1         60.05         60.67         3.34 o                         
  -3  -9   1        146.09        139.89         4.29 o                         
  -2  -9   1          0.53          0.19         0.55 o                         
  -1  -9   1          3.61          3.52         1.00 o                         
   0  -9   1          3.90          3.77         0.93 o                         
   1  -9   1         80.40         80.28         3.80 o                         
   2  -9   1         10.56         11.19         1.90 o                         
   3  -9   1         29.79         28.56         1.76 o                         
   4  -9   1          2.51          1.77         0.62 o                         
  -4  -8   1         10.42         10.72         1.13 o                         
  -3  -8   1         21.51         20.31         1.57 o                         
  -2  -8   1         20.32         21.55         1.61 o                         
  -1  -8   1        122.39        118.84         4.74 o                         
   0  -8   1         29.33         31.78         2.34 o                         
   1  -8   1          8.12          8.47         0.87 o                         
   2  -8   1          0.77          1.33         0.47 o                         
   3  -8   1         97.33        101.77         2.98 o                         
   4  -8   1          8.92          7.92         0.87 o                         
   5  -8   1          1.20          0.79         0.49 o                         
   6  -8   1          1.74          1.39         0.50 o                         
  -5  -7   1        118.90        114.76         4.34 o                         
  -4  -7   1          8.47          6.88         0.95 o                         
  -3  -7   1         51.72         48.60         2.38 o                         
  -2  -7   1         44.37         48.80         2.38 o                         
  -1  -7   1         25.52         24.80         1.74 o                         
   0  -7   1         15.75         16.77         1.74 o                         
   1  -7   1         15.67         14.82         1.13 o                         
   2  -7   1        193.67        190.64         3.73 o                         
   3  -7   1         93.95         96.75         3.01 o                         
   4  -7   1        117.31        121.00         3.29 o                         
   5  -7   1         75.51         73.13         2.57 o                         
   6  -7   1          7.43          6.32         0.84 o                         
   7  -7   1          0.14          0.12         0.42 o                         
  -6  -6   1        113.73        113.47         4.37 o                         
  -5  -6   1          4.36          4.06         1.00 o                         
  -4  -6   1          6.88          5.93         0.88 o                         
  -3  -6   1        124.44        122.30         3.81 o                         
  -2  -6   1          6.18          5.16         0.71 o                         
  -1  -6   1         13.51         10.56         0.90 o                         
   0  -6   1        178.96        175.68         5.86 o                         
   1  -6   1         86.86         81.67         2.46 o                         
   2  -6   1         54.52         51.63         1.67 o                         
   3  -6   1          0.22          0.06         0.22 o                         
   4  -6   1         52.39         51.67         2.16 o                         
   5  -6   1        173.82        169.63         4.90 o                         
   6  -6   1        261.51        266.13         4.77 o                         
   7  -6   1         10.48         12.07         1.06 o                         
  -7  -5   1         14.11         14.25         1.33 o                         
  -6  -5   1        194.96        201.95         5.85 o                         
  -5  -5   1        424.10        420.06         9.54 o                         
  -4  -5   1         48.09         50.05         2.34 o                         
  -3  -5   1          2.79          2.32         0.40 o                         
  -2  -5   1          8.14         10.29         0.74 o                         
  -1  -5   1         21.57         26.36         1.28 o                         
   0  -5   1         21.33         20.77         1.41 o                         
   1  -5   1        142.58        146.90         3.33 o                         
   2  -5   1          1.93          2.53         0.39 o                         
   3  -5   1        109.35        113.79         2.48 o                         
   4  -5   1         58.81         63.01         2.34 o                         
   5  -5   1         43.73         42.16         1.94 o                         
   6  -5   1         45.31         46.61         1.94 o                         
   7  -5   1        175.14        171.01         3.81 o                         
   8  -5   1          3.83          4.57         0.67 o                         
  -7  -4   1          3.02          4.66         0.79 o                         
  -6  -4   1        142.95        144.83         7.72 o                         
  -5  -4   1         88.28         85.08         2.42 o                         
  -4  -4   1         94.63         92.28         2.58 o                         
  -3  -4   1        292.74        290.96         6.38 o                         
  -2  -4   1        384.28        389.46         5.02 o                         
  -1  -4   1        159.84        143.79         2.48 o                         
   0  -4   1        151.17        168.99         3.19 o                         
   1  -4   1        616.73        649.71         6.67 o                         
   2  -4   1         77.53         80.36         1.88 o                         
   3  -4   1          5.04          4.70         0.51 o                         
   4  -4   1         91.89         87.44         2.78 o                         
   5  -4   1         35.95         43.12         1.91 o                         
   6  -4   1         47.35         49.13         2.03 o                         
   7  -4   1         15.58         14.98         1.15 o                         
   8  -4   1         49.15         50.71         2.00 o                         
  -8  -3   1        122.25        132.04         3.90 o                         
  -7  -3   1         73.32         66.82         2.48 o                         
  -6  -3   1        578.06        569.43         7.15 o                         
  -5  -3   1         15.81         18.71         1.15 o                         
  -4  -3   1         29.39         28.01         1.14 o                         
  -3  -3   1         11.47         13.40         0.82 o                         
  -2  -3   1        432.91        404.57         4.52 o                         
  -1  -3   1        561.69        602.00         5.81 o                         
   0  -3   1       1681.35       1689.34        13.48 o                         
   1  -3   1       2809.12       2797.82        42.84 o                         
   2  -3   1        543.20        562.36         5.15 o                         
   3  -3   1        382.80        416.82         6.71 o                         
   4  -3   1        220.56        227.06         3.98 o                         
   5  -3   1          4.21          4.28         0.56 o                         
   6  -3   1         40.30         38.95         2.25 o                         
   7  -3   1        554.08        524.65        18.37 o                         
   8  -3   1         87.69         80.83         3.03 o                         
  -8  -2   1          3.58          2.02         0.63 o                         
  -7  -2   1         56.04         67.71         2.38 o                         
  -6  -2   1         61.18         64.44         2.04 o                         
  -5  -2   1          0.11          0.07         0.25 o                         
  -4  -2   1         48.73         57.42         1.69 o                         
  -3  -2   1        152.44        158.91         2.36 o                         
  -2  -2   1         59.21         49.51         1.34 o                         
  -1  -2   1        834.32        805.18         9.11 o                         
   1  -2   1       4559.08       4417.57        32.70 o                         
   2  -2   1       2755.08       2713.82        25.04 o                         
   3  -2   1        114.26        110.80         2.23 o                         
   4  -2   1        459.41        467.68         7.49 o                         
   5  -2   1        340.75        328.31         9.05 o                         
   6  -2   1          0.58          0.45         0.27 o                         
   7  -2   1         15.95         15.85         1.09 o                         
   8  -2   1          0.86          0.58         0.37 o                         
   9  -2   1         66.10         65.76         3.49 o                         
  -8  -1   1          3.09          1.83         0.50 o                         
  -7  -1   1        250.68        218.95         6.88 o                         
  -6  -1   1        191.79        180.23         3.49 o                         
  -5  -1   1         72.00         72.04         1.93 o                         
  -4  -1   1        249.40        275.12         3.51 o                         
  -3  -1   1       1215.48       1308.51        12.18 o                         
  -2  -1   1         71.10         57.52         1.53 o                         
  -1  -1   1        484.74        462.99         5.14 o                         
   0  -1   1         25.71         23.74         1.12 o                         
   1  -1   1       3353.45       3297.06        25.88 o                         
   2  -1   1        264.32        268.39         3.41 o                         
   3  -1   1        105.33         87.13         1.74 o                         
   4  -1   1         38.08         42.21         1.29 o                         
   5  -1   1         94.25         84.81         2.37 o                         
   6  -1   1        299.19        284.62        11.15 o                         
   7  -1   1        999.49        923.36        17.00 o                         
   8  -1   1         22.42         20.81         1.47 o                         
   9  -1   1         56.38         63.40         2.58 o                         
  -8   0   1         43.97         45.90         1.96 o                         
  -7   0   1        120.15        111.84         3.12 o                         
  -6   0   1         12.31         10.80         0.72 o                         
  -5   0   1        111.59        116.28         2.39 o                         
  -4   0   1         80.97         88.34         1.75 o                         
  -3   0   1        706.54        722.58         7.17 o                         
  -2   0   1        108.23         88.58         1.88 o                         
  -1   0   1        877.32        806.88         8.02 o                         
   0   0   1       2136.49       1892.92        48.33 o                         
   1   0   1        314.78        321.10         4.08 o                         
   2   0   1       1093.26       1130.29         8.81 o                         
   3   0   1        307.44        309.53         3.58 o                         
   4   0   1        387.98        427.90         6.48 o                         
   5   0   1          3.83          2.69         0.39 o                         
   6   0   1         55.74         56.97         1.79 o                         
   7   0   1          6.60          9.76         0.80 o                         
   8   0   1          4.08          6.07         0.77 o                         
   9   0   1          2.56          2.30         0.65 o                         
  -8   1   1        103.62        115.74         3.72 o                         
  -7   1   1         74.78         60.37         1.91 o                         
  -6   1   1        185.52        178.87         3.97 o                         
  -5   1   1        164.18        161.88         2.86 o                         
  -4   1   1        810.62        872.91         7.30 o                         
  -3   1   1        962.64        995.32         7.71 o                         
  -2   1   1        320.81        309.15         3.66 o                         
  -1   1   1         15.14         11.12         0.73 o                         
   0   1   1        164.34        172.96         3.31 o                         
   1   1   1        100.99        102.14         2.11 o                         
   2   1   1        831.89        811.28         7.99 o                         
   3   1   1        261.35        271.02         3.42 o                         
   5   1   1        225.25        227.70         4.38 o                         
   6   1   1        784.09        628.95        87.52 o                         
   7   1   1          8.28          8.19         0.80 o                         
   8   1   1         53.35         53.60         2.15 o                         
   9   1   1         29.55         32.30         2.01 o                         
  -8   2   1         40.14         39.01         2.52 o                         
  -7   2   1        295.63        276.13         9.09 o                         
  -6   2   1         32.05         30.03         3.09 o                         
  -5   2   1        703.15        684.77         6.56 o                         
  -4   2   1        168.29        188.36         5.21 o                         
  -3   2   1        158.53        168.44         3.08 o                         
  -2   2   1         94.57         77.08         1.92 o                         
  -1   2   1        607.52        532.62         5.35 o                         
   0   2   1         19.24         21.84         1.02 o                         
   1   2   1        352.57        330.77         4.13 o                         
   2   2   1        223.51        216.35         3.22 o                         
   3   2   1         50.76         56.97         1.51 o                         
   4   2   1        615.47        638.93         5.31 o                         
   5   2   1        254.13        262.05         5.51 o                         
   6   2   1         70.12         68.71         2.38 o                         
   7   2   1         25.05         29.68         1.58 o                         
   8   2   1         30.69         29.43         1.56 o                         
   9   2   1         28.07         29.29         1.64 o                         
  -8   3   1         46.82         46.81         1.95 o                         
  -7   3   1         38.91         39.59         1.73 o                         
  -6   3   1         93.54         87.15         2.63 o                         
  -5   3   1         12.87         14.79         1.10 o                         
  -4   3   1        327.05        351.46         6.43 o                         
  -3   3   1        151.61        153.17         2.63 o                         
  -2   3   1        398.08        396.02         5.63 o                         
  -1   3   1         34.58         32.07         1.22 o                         
   0   3   1        186.75        198.41         4.12 o                         
   1   3   1          0.27          0.08         0.17 o                         
   2   3   1        717.72        679.48        11.39 o                         
   3   3   1        239.00        236.95         3.54 o                         
   4   3   1          0.58          0.12         0.15 o                         
   5   3   1        113.13        114.12         2.96 o                         
   6   3   1        189.86        187.86         4.21 o                         
   7   3   1        161.14        158.51         3.71 o                         
   8   3   1         30.38         29.83         1.63 o                         
  -8   4   1         32.26         31.59         1.59 o                         
  -7   4   1          0.00          0.35         0.35 o                         
  -6   4   1         88.54         83.37         2.63 o                         
  -5   4   1        184.45        190.79         4.53 o                         
  -4   4   1         23.75         23.01         1.55 o                         
  -3   4   1          7.23          6.99         0.60 o                         
  -2   4   1        201.29        200.80         2.98 o                         
  -1   4   1        356.68        372.68         4.27 o                         
   0   4   1         20.13         21.93         1.09 o                         
   1   4   1        732.67        729.26         8.11 o                         
   2   4   1        125.35        120.69         2.32 o                         
   3   4   1       1256.79       1235.90        10.11 o                         
   4   4   1         10.96         10.17         0.69 o                         
   5   4   1        211.68        204.51         5.11 o                         
   6   4   1        364.45        375.75         6.03 o                         
   7   4   1          0.43          0.47         0.38 o                         
   8   4   1         15.76         17.92         1.22 o                         
  -8   5   1          6.31          5.70         0.89 o                         
  -7   5   1        122.00        120.65         3.67 o                         
  -6   5   1        106.90        104.82         3.27 o                         
  -5   5   1         18.35         15.14         1.12 o                         
  -4   5   1        365.89        368.74         7.95 o                         
  -3   5   1        198.62        190.12         7.60 o                         
  -2   5   1         25.30         31.31         1.29 o                         
  -1   5   1        451.71        469.10         4.46 o                         
   0   5   1         39.80         35.52         1.28 o                         
   1   5   1        515.65        549.70         5.89 o                         
   2   5   1          9.21         11.46         0.84 o                         
   3   5   1        424.49        406.54         6.38 o                         
   4   5   1         71.64         70.03         1.96 o                         
   5   5   1         34.92         34.22         1.48 o                         
   6   5   1         40.68         41.77         1.83 o                         
   7   5   1          8.52          8.03         0.82 o                         
   8   5   1          7.71          7.83         0.97 o                         
  -7   6   1         20.33         19.04         1.28 o                         
  -6   6   1        179.96        182.35         4.84 o                         
  -5   6   1          0.13          0.18         0.32 o                         
  -4   6   1        273.24        254.75         9.96 o                         
  -3   6   1         24.42         23.42         1.43 o                         
  -2   6   1         16.37         16.27         1.00 o                         
  -1   6   1        226.87        217.53         4.30 o                         
   0   6   1         51.38         48.69         1.88 o                         
   1   6   1          4.55          6.25         0.90 o                         
   2   6   1        449.85        451.67         5.73 o                         
   3   6   1         72.28         76.11         2.03 o                         
   4   6   1        138.31        129.00         3.03 o                         
   5   6   1          3.34          2.58         0.54 o                         
   6   6   1          2.14          1.90         0.58 o                         
   7   6   1         82.34         86.19         3.72 o                         
  -7   7   1         10.03         13.14         1.07 o                         
  -6   7   1        156.00        156.66         3.64 o                         
  -5   7   1         27.03         27.02         1.53 o                         
  -4   7   1         99.12        107.16         3.05 o                         
  -3   7   1          0.33          0.32         0.33 o                         
  -2   7   1          1.66          2.51         0.47 o                         
  -1   7   1         34.80         37.34         1.67 o                         
   0   7   1        172.58        173.14         4.03 o                         
   1   7   1         31.75         31.41         1.85 o                         
   2   7   1         81.18         85.49         2.86 o                         
   3   7   1        136.96        128.58         5.06 o                         
   4   7   1          3.23          2.68         0.60 o                         
   5   7   1         13.12         12.84         1.26 o                         
   6   7   1        101.96         95.25         4.12 o                         
  -6   8   1        113.41        122.70         3.32 o                         
  -5   8   1         19.77         19.71         1.34 o                         
  -4   8   1          5.11          3.78         0.63 o                         
  -3   8   1        218.66        213.28         5.39 o                         
  -2   8   1        364.38        364.50         8.27 o                         
  -1   8   1         22.48         24.50         1.38 o                         
   0   8   1         50.68         46.10         2.98 o                         
   1   8   1        276.37        265.31         9.77 o                         
   2   8   1         94.86         94.43         4.18 o                         
   3   8   1          0.68          0.66         0.61 o                         
   4   8   1         16.07         14.13         1.59 o                         
   5   8   1          3.56          3.80         0.92 o                         
   6   8   1         13.58         15.41         2.49 o                         
  -5   9   1         91.47         97.55         3.57 o                         
  -4   9   1         21.14         23.65         1.66 o                         
  -3   9   1         57.29         59.11         2.56 o                         
  -2   9   1          0.65          0.74         0.55 o                         
  -1   9   1        337.84        350.85         7.20 o                         
   0   9   1        106.31        106.21         4.91 o                         
   1   9   1         39.09         36.25         2.60 o                         
   2   9   1         16.38         13.84         1.56 o                         
   3   9   1        112.51        109.32         4.54 o                         
   4   9   1         13.04         13.34         1.56 o                         
  -3  10   1         23.22         21.21         1.60 o                         
  -2  10   1          0.81          1.07         0.64 o                         
  -1  10   1         18.19         19.31         1.54 o                         
   0  10   1         31.85         33.60         2.16 o                         
   1  10   1        146.19        143.75         5.44 o                         
   2  10   1         39.23         35.27         2.67 o                         
   3  10   1          4.13          3.64         0.88 o                         
  -2  -9   2         55.97         58.81         3.23 o                         
  -1  -9   2          0.05          0.16         0.65 o                         
   0  -9   2         60.06         64.77         3.64 o                         
   1  -9   2          6.20          6.71         1.13 o                         
   2  -9   2          6.37          7.87         1.74 o                         
   3  -9   2         22.29         25.82         2.17 o                         
   4  -9   2          7.24          5.33         1.09 o                         
  -3  -8   2         22.17         20.39         1.52 o                         
  -2  -8   2          4.12          3.65         0.90 o                         
  -1  -8   2         22.82         21.35         2.02 o                         
   0  -8   2         23.80         20.48         1.97 o                         
   1  -8   2         99.65         95.20         3.01 o                         
   2  -8   2         10.97         10.37         1.21 o                         
   3  -8   2         25.73         27.28         1.60 o                         
   4  -8   2          8.16          7.52         0.88 o                         
   5  -8   2         29.19         28.13         1.63 o                         
  -5  -7   2         57.95         56.14         4.49 o                         
  -4  -7   2          5.39          6.08         0.86 o                         
  -3  -7   2          4.03          3.79         0.75 o                         
  -2  -7   2         28.81         24.53         1.72 o                         
  -1  -7   2         20.15         18.25         1.98 o                         
   0  -7   2         11.13         12.40         1.45 o                         
   1  -7   2        325.63        295.94        15.94 o                         
   2  -7   2         31.21         29.27         1.45 o                         
   3  -7   2         17.81         17.40         1.25 o                         
   4  -7   2          0.05          0.02         0.38 o                         
   5  -7   2          7.97          7.20         0.81 o                         
   6  -7   2         18.42         19.86         1.51 o                         
  -6  -6   2          5.18          6.23         1.13 o                         
  -5  -6   2         81.89         80.33        15.78 o                         
  -4  -6   2         30.93         29.41         2.37 o                         
  -3  -6   2          4.17          3.80         0.73 o                         
  -2  -6   2        117.31        119.26         3.67 o                         
  -1  -6   2        108.21        107.50         3.30 o                         
   0  -6   2         11.45         18.55         8.06 o                         
   1  -6   2       1056.19       1054.51        13.20 o                         
   2  -6   2        698.64        679.38         9.30 o                         
   3  -6   2         55.28         53.28         1.76 o                         
   4  -6   2        135.85        141.13         3.60 o                         
   5  -6   2          0.61          0.33         0.36 o                         
   6  -6   2         54.24         50.03         2.14 o                         
   7  -6   2         71.51         70.76         2.49 o                         
  -6  -5   2        237.70        244.35         6.31 o                         
  -5  -5   2          1.35          1.01         0.50 o                         
  -4  -5   2         13.72         14.19         1.55 o                         
  -3  -5   2         43.07         43.29         2.15 o                         
  -2  -5   2        100.47         98.57         3.53 o                         
  -1  -5   2          2.05          2.51         0.46 o                         
   0  -5   2        206.82        200.98         4.66 o                         
   1  -5   2       1017.86       1000.09        19.51 o                         
   2  -5   2        291.75        290.02         4.23 o                         
   3  -5   2         11.04          9.00         0.70 o                         
   4  -5   2         24.51         22.30         1.26 o                         
   5  -5   2          0.27          0.09         0.34 o                         
   6  -5   2         24.89         21.83         1.37 o                         
   7  -5   2         92.22         92.07         3.01 o                         
   8  -5   2          6.52          6.00         0.91 o                         
  -7  -4   2         45.94         51.69         2.99 o                         
  -6  -4   2         29.83         28.46         2.15 o                         
  -5  -4   2        310.21        312.08         6.43 o                         
  -4  -4   2         98.93         89.77         3.06 o                         
  -3  -4   2        119.73        120.31         2.53 o                         
  -2  -4   2        243.12        232.19         3.69 o                         
  -1  -4   2        579.32        547.14         7.73 o                         
   0  -4   2       2919.58       2967.12        64.03 o                         
   1  -4   2       6104.27       6009.46        51.91 o                         
   2  -4   2        395.83        370.81         9.41 o                         
   3  -4   2        250.29        245.42         4.42 o                         
   4  -4   2        252.98        241.36         9.36 o                         
   5  -4   2        162.75        168.12         4.32 o                         
   6  -4   2         32.33         30.76         1.62 o                         
   7  -4   2          3.64          3.13         0.65 o                         
   8  -4   2         62.98         61.77         2.37 o                         
  -7  -3   2         14.69         11.82         1.17 o                         
  -6  -3   2         12.46         13.25         0.97 o                         
  -5  -3   2         14.12         15.89         1.00 o                         
  -4  -3   2         36.15         36.34         1.26 o                         
  -3  -3   2         40.32         41.63         1.57 o                         
  -2  -3   2          2.82          4.87         0.44 o                         
  -1  -3   2          7.26          9.66         0.60 o                         
   0  -3   2         19.02         18.63         1.02 o                         
   1  -3   2          5.46          4.97         0.53 o                         
   2  -3   2        268.23        259.89         4.38 o                         
   3  -3   2         37.89         35.31         1.13 o                         
   4  -3   2        156.98        168.01         3.18 o                         
   5  -3   2        131.48        132.71         7.37 o                         
   6  -3   2         22.51         26.18         1.44 o                         
   7  -3   2        281.39        269.99         5.56 o                         
   8  -3   2        103.19         96.73         2.89 o                         
   9  -3   2          6.63          7.94         1.46 o                         
  -8  -2   2         56.02         58.65         2.63 o                         
  -7  -2   2         41.18         40.66         1.81 o                         
  -6  -2   2          4.98          5.26         0.61 o                         
  -5  -2   2         26.37         25.03         1.31 o                         
  -4  -2   2          6.17          5.28         0.49 o                         
  -3  -2   2         62.15         59.15         1.40 o                         
  -2  -2   2         57.91         53.63         1.34 o                         
  -1  -2   2        555.21        603.72         5.13 o                         
   0  -2   2       4231.44       4154.69        42.64 o                         
   1  -2   2        618.51        647.76         6.92 o                         
   2  -2   2        127.95        123.18         2.61 o                         
   3  -2   2        400.96        412.92         8.32 o                         
   4  -2   2         52.59         57.47         1.74 o                         
   5  -2   2         21.82         26.03         1.41 o                         
   6  -2   2         20.40         19.87         1.39 o                         
   7  -2   2        183.05        171.15         7.41 o                         
   8  -2   2        115.40        121.38        11.33 o                         
   9  -2   2         11.20         13.45         1.43 o                         
  -8  -1   2         15.91         16.69         1.21 o                         
  -7  -1   2          0.31          0.62         0.39 o                         
  -6  -1   2        270.76        261.30         4.43 o                         
  -5  -1   2         93.83         96.90         2.41 o                         
  -4  -1   2        216.88        212.43         3.53 o                         
  -3  -1   2       1237.45       1337.94         9.72 o                         
  -2  -1   2        641.89        665.65         5.24 o                         
  -1  -1   2        103.59         97.59         2.08 o                         
   0  -1   2          0.06          0.49         0.20 o                         
   1  -1   2       2599.67       2543.37        22.99 o                         
   2  -1   2        197.38        184.41         3.02 o                         
   3  -1   2         64.38         61.49         1.84 o                         
   4  -1   2        101.22        101.32         2.01 o                         
   5  -1   2         60.67         58.07         2.14 o                         
   6  -1   2        101.62         94.92         2.80 o                         
   7  -1   2         10.02          9.67         0.80 o                         
   8  -1   2          1.55          1.55         0.50 o                         
   9  -1   2          6.26          5.55         0.79 o                         
  -8   0   2          4.08          5.38         0.81 o                         
  -7   0   2         48.49         45.77         1.73 o                         
  -6   0   2          0.81          1.43         0.36 o                         
  -5   0   2        223.26        229.06         3.23 o                         
  -4   0   2         18.40         18.71         0.79 o                         
  -3   0   2       1054.32       1049.41        10.62 o                         
  -2   0   2         65.87         63.65         1.36 o                         
  -1   0   2        192.22        171.55         2.84 o                         
   0   0   2        233.95        239.49         3.20 o                         
   1   0   2        228.62        240.21         4.47 o                         
   2   0   2        895.43        878.67        11.07 o                         
   3   0   2        280.04        285.97         3.93 o                         
   4   0   2        819.95        860.54        11.03 o                         
   5   0   2        288.97        284.22         5.15 o                         
   6   0   2         31.71         29.99         1.29 o                         
   7   0   2        700.92        650.96        15.34 o                         
   8   0   2          1.86          1.02         0.42 o                         
   9   0   2          5.68          7.50         0.91 o                         
  -8   1   2         68.40         78.92         2.86 o                         
  -7   1   2          2.65          1.72         0.43 o                         
  -6   1   2          0.18          0.21         0.24 o                         
  -5   1   2        466.27        439.30        10.42 o                         
  -4   1   2        297.33        341.36         5.12 o                         
  -3   1   2        373.23        396.81         5.35 o                         
  -2   1   2          3.38          5.62         0.41 o                         
  -1   1   2         87.33        104.04         2.09 o                         
   0   1   2       2472.19       2287.73        18.57 o                         
   1   1   2        502.36        503.62        12.24 o                         
   2   1   2       5629.67       5340.12       172.99 o                         
   3   1   2         67.23         60.15         1.78 o                         
   4   1   2         85.25         91.72         2.00 o                         
   5   1   2         11.63          7.68         0.64 o                         
   6   1   2        164.06        154.88         7.06 o                         
   7   1   2         25.74         24.74         1.44 o                         
   8   1   2          4.59          4.30         0.66 o                         
   9   1   2         36.93         41.69         2.10 o                         
  -8   2   2         73.50         76.42         3.47 o                         
  -7   2   2         56.42         56.23         2.89 o                         
  -6   2   2        124.38        113.16         7.04 o                         
  -5   2   2         19.94         16.06         1.07 o                         
  -4   2   2          0.16          0.53         0.23 o                         
  -3   2   2        323.41        333.81         6.71 o                         
  -2   2   2         88.80         94.74         1.84 o                         
  -1   2   2        559.84        560.29         4.91 o                         
   0   2   2       1982.39       1920.06        20.19 o                         
   1   2   2       1570.45       1547.36        14.29 o                         
   2   2   2         80.35         70.50         1.65 o                         
   3   2   2       1335.08       1283.09         9.56 o                         
   4   2   2         10.46          8.40         0.67 o                         
   5   2   2        628.23        651.72        11.61 o                         
   6   2   2       1018.19       1006.05         9.41 o                         
   7   2   2         11.95         11.71         1.00 o                         
   8   2   2         60.26         57.74         2.21 o                         
   9   2   2         26.42         31.45         1.67 o                         
  -8   3   2         98.03        106.21         4.00 o                         
  -7   3   2         33.39         32.54         1.55 o                         
  -6   3   2         70.78         67.77         5.03 o                         
  -5   3   2        226.09        202.61         3.88 o                         
  -4   3   2       1116.45       1144.44        26.79 o                         
  -3   3   2          9.26         11.33         0.65 o                         
  -2   3   2        211.57        228.53         5.22 o                         
  -1   3   2         16.26         14.79         0.70 o                         
   0   3   2         49.66         57.07         1.58 o                         
   1   3   2        187.81        190.52         3.35 o                         
   2   3   2        228.66        204.41         3.00 o                         
   3   3   2        159.51        176.90         2.86 o                         
   4   3   2        160.25        182.15         3.00 o                         
   5   3   2         87.82         88.56         3.19 o                         
   6   3   2          0.30          0.13         0.36 o                         
   7   3   2        111.52        111.97         3.28 o                         
   8   3   2         14.85         14.24         1.18 o                         
   9   3   2         31.63         35.50         1.89 o                         
  -8   4   2         38.39         35.32         1.69 o                         
  -7   4   2          2.38          2.07         0.49 o                         
  -6   4   2        883.48        859.98         9.89 o                         
  -5   4   2        169.48        165.71         3.96 o                         
  -4   4   2        124.95        117.93         3.11 o                         
  -3   4   2         25.11         26.85         1.11 o                         
  -2   4   2        379.67        362.13         5.23 o                         
  -1   4   2         79.07         76.69         1.87 o                         
   0   4   2         16.02         15.08         0.96 o                         
   1   4   2        246.34        241.29         3.80 o                         
   2   4   2         95.31         97.28         1.87 o                         
   3   4   2        333.18        345.86         4.77 o                         
   4   4   2        225.19        211.88         4.66 o                         
   5   4   2        206.88        206.62         4.74 o                         
   6   4   2          0.09          0.18         0.33 o                         
   7   4   2          0.02          0.03         0.34 o                         
   8   4   2         18.22         21.45         1.36 o                         
  -7   5   2          3.05          3.19         0.55 o                         
  -6   5   2        141.59        135.70         3.37 o                         
  -5   5   2          9.80          9.45         0.99 o                         
  -4   5   2        451.18        460.07         7.04 o                         
  -3   5   2        106.10        107.53         3.46 o                         
  -2   5   2         20.07         20.62         1.05 o                         
  -1   5   2         32.84         33.74         1.10 o                         
   0   5   2         13.94         12.59         0.78 o                         
   1   5   2        124.68        116.33         2.52 o                         
   2   5   2        448.52        483.94         6.16 o                         
   3   5   2        914.02        891.28        14.54 o                         
   4   5   2          1.68          2.27         0.44 o                         
   5   5   2         35.24         36.95         1.95 o                         
   6   5   2        433.16        430.74         7.36 o                         
   7   5   2         75.89         72.81         2.79 o                         
   8   5   2        246.63        254.00         4.48 o                         
  -7   6   2          1.10          0.61         0.45 o                         
  -6   6   2        231.93        241.20         9.16 o                         
  -5   6   2        109.72        115.29         3.03 o                         
  -4   6   2         15.76         15.86         1.19 o                         
  -3   6   2         65.65         65.82         2.48 o                         
  -2   6   2        381.68        385.71         7.59 o                         
  -1   6   2         23.02         20.40         1.24 o                         
   0   6   2          9.10          7.45         0.74 o                         
   1   6   2          8.76          7.82         0.78 o                         
   2   6   2          3.27          3.86         0.46 o                         
   3   6   2         77.93         70.99         2.05 o                         
   4   6   2          8.87          8.63         0.78 o                         
   5   6   2         12.35         10.75         1.10 o                         
   6   6   2        191.86        207.52         5.81 o                         
   7   6   2        110.25        118.32         4.30 o                         
  -6   7   2         16.11         16.99         1.22 o                         
  -5   7   2        178.48        190.24         5.32 o                         
  -4   7   2         30.22         33.54         1.65 o                         
  -3   7   2         47.94         42.96         1.99 o                         
  -2   7   2         81.17         72.17         2.28 o                         
  -1   7   2        159.82        170.26         4.11 o                         
   0   7   2         69.78         74.46         3.10 o                         
   1   7   2          0.00          1.08         1.54 o                         
   2   7   2        332.26        336.21         5.40 o                         
   3   7   2         79.89         76.33         2.39 o                         
   4   7   2         17.82         17.46         1.20 o                         
   5   7   2        686.61        679.34        10.61 o                         
   6   7   2         45.47         43.91         3.50 o                         
   7   7   2         12.82         14.00         2.69 o                         
  -6   8   2          5.74          5.70         0.75 o                         
  -5   8   2        152.15        153.87         3.79 o                         
  -4   8   2         13.48         13.25         1.24 o                         
  -3   8   2         26.57         26.33         1.54 o                         
  -2   8   2          3.11          2.68         0.54 o                         
  -1   8   2          2.96          3.65         0.58 o                         
   0   8   2        659.77        655.75        17.80 o                         
   1   8   2          9.02          8.04         1.24 o                         
   2   8   2        255.61        267.25         5.20 o                         
   3   8   2          0.90          0.81         0.40 o                         
   4   8   2          9.45         10.66         1.14 o                         
   5   8   2         51.06         52.94         2.97 o                         
  -5   9   2        195.38        198.64         4.72 o                         
  -4   9   2         66.44         70.23         3.29 o                         
  -3   9   2         12.88         11.78         1.18 o                         
  -2   9   2          0.51          0.76         0.59 o                         
  -1   9   2         12.64         12.84         1.35 o                         
   0   9   2          0.05          0.08         0.54 o                         
   1   9   2         10.79         12.23         1.52 o                         
   2   9   2         66.99         68.66         3.51 o                         
   3   9   2          5.68          5.66         0.88 o                         
   4   9   2          0.47          0.43         0.50 o                         
   5   9   2          0.80          1.10         0.69 o                         
  -3  10   2         81.60         84.41         2.97 o                         
  -2  10   2         12.26         12.99         1.47 o                         
  -1  10   2         47.12         50.34         2.47 o                         
   0  10   2        173.10        176.09         4.97 o                         
   1  10   2          0.08          0.31         0.66 o                         
   2  10   2         18.77         20.30         1.94 o                         
   3  10   2         16.64         13.74         1.32 o                         
  -1  11   2          7.57          9.21         1.13 o                         
   0  11   2          6.71          6.24         1.18 o                         
   1  11   2          3.83          3.22         0.96 o                         
   0  -9   3          2.37          1.11         0.71 o                         
   1  -9   3         12.38          6.83         1.19 o                         
  -2  -8   3         27.53         23.71         2.20 o                         
  -1  -8   3         16.82         16.78         1.91 o                         
   0  -8   3         46.80         41.51         2.78 o                         
   1  -8   3        193.76        180.19         4.68 o                         
   2  -8   3        201.99        149.09        10.58 o                         
   3  -8   3          6.26          6.73         1.18 o                         
   4  -8   3         26.88         25.08         2.26 o                         
   5  -8   3          0.14          0.01         1.25 o                         
  -4  -7   3          0.34          0.49         0.54 o                         
  -3  -7   3         15.74         16.75         1.44 o                         
  -2  -7   3         22.99         20.36         1.51 o                         
  -1  -7   3          1.33          2.11         0.71 o                         
   0  -7   3         98.79        107.94         4.57 o                         
   1  -7   3        158.93        140.11         6.37 o                         
   2  -7   3        752.33        722.50        21.13 o                         
   3  -7   3         77.11         77.99         3.07 o                         
   4  -7   3         10.98          8.42         1.11 o                         
   5  -7   3          3.70          2.61         0.67 o                         
   6  -7   3          0.04          0.32         0.37 o                         
  -5  -6   3         68.55         67.10         4.88 o                         
  -4  -6   3          0.86          0.85         0.53 o                         
  -3  -6   3         68.67         67.44         3.66 o                         
  -2  -6   3         71.06         70.57         3.12 o                         
  -1  -6   3        241.83        233.92         6.87 o                         
   0  -6   3         13.25         14.37         1.56 o                         
   1  -6   3       1293.93       1257.99        39.11 o                         
   2  -6   3          0.16          0.17         0.39 o                         
   3  -6   3         65.38         64.79         2.39 o                         
   4  -6   3        276.25        274.61        11.77 o                         
   5  -6   3        201.68        200.27         5.90 o                         
   6  -6   3          0.01          0.14         0.48 o                         
   7  -6   3          3.11          3.86         0.66 o                         
  -6  -5   3         20.01         19.87         1.83 o                         
  -5  -5   3          3.52          3.37         0.70 o                         
  -4  -5   3          4.70          4.94         0.99 o                         
  -3  -5   3        161.11        153.34         4.55 o                         
  -2  -5   3         85.47         85.27         3.05 o                         
  -1  -5   3         12.74         14.90         1.30 o                         
   0  -5   3         22.81         20.03         1.82 o                         
   1  -5   3         99.88         99.08         5.39 o                         
   2  -5   3        174.48        179.91         3.87 o                         
   3  -5   3         35.83         35.47         1.58 o                         
   4  -5   3          5.38          6.10         0.78 o                         
   5  -5   3         36.21         38.18         2.23 o                         
   6  -5   3         20.27         21.18         1.62 o                         
   7  -5   3        338.91        329.74         5.85 o                         
   8  -5   3        215.02        218.84         4.76 o                         
  -6  -4   3         82.52         87.73         3.83 o                         
  -5  -4   3         32.87         35.15         2.33 o                         
  -4  -4   3          0.42          0.24         0.39 o                         
  -3  -4   3        147.35        144.38         7.64 o                         
  -2  -4   3        183.30        183.73         4.37 o                         
  -1  -4   3         84.94         81.83         2.66 o                         
   0  -4   3        532.46        544.81        19.86 o                         
   1  -4   3        130.53        136.42         3.77 o                         
   2  -4   3         51.96         55.27         1.79 o                         
   3  -4   3         25.37         25.23         1.22 o                         
   4  -4   3          9.14          9.70         0.92 o                         
   5  -4   3        138.59        135.24         3.75 o                         
   6  -4   3         14.08         12.77         1.39 o                         
   7  -4   3         45.25         48.41         2.52 o                         
   8  -4   3          0.65          0.55         0.40 o                         
  -7  -3   3          1.94          2.60         0.79 o                         
  -6  -3   3        104.40         99.10         6.16 o                         
  -5  -3   3         18.03         17.85         1.36 o                         
  -4  -3   3        563.24        537.56        11.99 o                         
  -3  -3   3        801.34        775.65         8.65 o                         
  -2  -3   3         86.54         89.48         2.77 o                         
  -1  -3   3         48.80         46.95         1.55 o                         
   0  -3   3        377.93        388.24         5.54 o                         
   1  -3   3        192.19        187.17         2.99 o                         
   2  -3   3         31.31         32.14         1.30 o                         
   3  -3   3          1.28          2.26         0.36 o                         
   4  -3   3        325.89        322.22         4.75 o                         
   5  -3   3         35.00         30.15         1.63 o                         
   6  -3   3         69.71         65.43         3.01 o                         
   7  -3   3         50.50         46.49         2.57 o                         
   8  -3   3         14.08         13.09         1.06 o                         
   9  -3   3          8.46          9.87         1.23 o                         
  -7  -2   3          8.31          6.87         0.89 o                         
  -6  -2   3        149.82        144.13         3.17 o                         
  -5  -2   3          0.24          0.45         0.30 o                         
  -4  -2   3        226.64        237.51         3.81 o                         
  -3  -2   3         35.08         31.42         1.24 o                         
  -2  -2   3          2.87          2.70         0.36 o                         
  -1  -2   3        196.90        196.27         2.95 o                         
   0  -2   3        221.86        214.94         4.74 o                         
   1  -2   3         52.08         54.53         1.48 o                         
   2  -2   3        629.79        641.24         7.01 o                         
   3  -2   3        260.09        256.18         3.19 o                         
   4  -2   3         43.16         39.60         1.59 o                         
   5  -2   3        108.99        111.30         3.16 o                         
   6  -2   3        137.32        133.00        11.11 o                         
   7  -2   3        268.82        269.51        28.41 o                         
   8  -2   3          0.36          0.29         0.53 o                         
   9  -2   3         12.98         13.48         1.46 o                         
  -7  -1   3         20.94         22.63         1.45 o                         
  -6  -1   3         77.64         73.25         2.19 o                         
  -5  -1   3        106.43        113.84         2.70 o                         
  -4  -1   3         48.22         61.29         1.61 o                         
  -3  -1   3        198.38        212.34         3.62 o                         
  -2  -1   3        109.71        123.63         2.24 o                         
  -1  -1   3          1.99          1.45         0.27 o                         
   0  -1   3          3.87          7.20         0.99 o                         
   1  -1   3        690.70        680.44        12.46 o                         
   2  -1   3        551.32        535.28         4.70 o                         
   3  -1   3          0.36          0.96         0.21 o                         
   4  -1   3        971.42       1036.68        14.78 o                         
   5  -1   3          4.46          6.55         0.69 o                         
   6  -1   3        111.20        103.79         7.95 o                         
   7  -1   3        113.25        108.73         3.91 o                         
   8  -1   3        262.04        279.46        10.92 o                         
   9  -1   3         84.67         86.54         3.03 o                         
  -7   0   3         49.18         56.98         2.02 o                         
  -6   0   3         15.65         12.70         0.93 o                         
  -5   0   3          0.66          0.52         0.28 o                         
  -4   0   3        412.57        428.42         5.46 o                         
  -3   0   3        354.47        361.61         3.80 o                         
  -2   0   3        157.76        171.99         2.47 o                         
  -1   0   3        184.56        179.36         2.89 o                         
   0   0   3        125.03        122.15         2.18 o                         
   1   0   3        299.29        295.70         8.70 o                         
   2   0   3        609.59        591.74         5.46 o                         
   3   0   3       1011.36        982.50        11.56 o                         
   4   0   3        424.22        430.11         4.71 o                         
   5   0   3        154.53        154.81        10.89 o                         
   6   0   3        311.40        293.13         9.57 o                         
   7   0   3          3.25          3.43         0.56 o                         
   8   0   3         23.36         20.32         1.56 o                         
   9   0   3        117.69        128.86         4.65 o                         
  -8   1   3         66.85         75.51         2.87 o                         
  -7   1   3         40.92         37.97         2.19 o                         
  -6   1   3        110.42        103.07         5.55 o                         
  -5   1   3        408.59        381.52        11.22 o                         
  -4   1   3          0.04          0.36         0.21 o                         
  -3   1   3        227.04        242.13         2.69 o                         
  -2   1   3        871.78        879.86         6.59 o                         
  -1   1   3         37.33         34.01         1.03 o                         
   0   1   3          6.96          6.24         0.52 o                         
   1   1   3       1281.84       1259.32        13.66 o                         
   2   1   3        452.61        470.93         5.26 o                         
   3   1   3         72.76         84.73         1.67 o                         
   4   1   3        285.25        319.17         3.33 o                         
   5   1   3          2.24          1.64         0.36 o                         
   6   1   3         92.84         93.05         3.16 o                         
   7   1   3          0.05          0.32         0.43 o                         
   8   1   3          2.35          2.30         0.63 o                         
   9   1   3         35.82         40.13         2.67 o                         
  -8   2   3         30.70         29.54         2.18 o                         
  -7   2   3          7.34          8.45         0.96 o                         
  -6   2   3        292.15        259.15        11.16 o                         
  -5   2   3         12.26          7.53         0.85 o                         
  -4   2   3          1.64          2.72         0.40 o                         
  -3   2   3        571.69        594.89        14.02 o                         
  -2   2   3          8.27          4.87         0.42 o                         
  -1   2   3        296.10        289.00         3.33 o                         
   0   2   3       2217.00       2158.97        32.47 o                         
   1   2   3       1449.06       1363.84        16.39 o                         
   2   2   3        778.97        791.93         6.78 o                         
   3   2   3       2464.96       2488.12        12.27 o                         
   4   2   3          0.00          1.36         0.81 o                         
   5   2   3        279.40        265.96        11.02 o                         
   6   2   3          5.23          4.23         0.73 o                         
   7   2   3          1.04          1.01         0.49 o                         
   8   2   3        199.24        193.38         6.56 o                         
   9   2   3          0.24         -0.05         0.49 o                         
  -8   3   3          4.56          7.10         0.89 o                         
  -7   3   3          5.15          5.32         0.68 o                         
  -6   3   3         72.66         65.10         5.33 o                         
  -5   3   3        413.63        375.81         6.35 o                         
  -4   3   3          1.89          2.19         0.39 o                         
  -3   3   3        178.31        175.99         2.61 o                         
  -2   3   3          0.99          2.76         0.35 o                         
  -1   3   3        689.33        714.17         5.13 o                         
   0   3   3        124.76        119.49         2.29 o                         
   1   3   3        411.28        427.08         5.36 o                         
   2   3   3       1184.21       1236.28         8.66 o                         
   3   3   3       2084.09       2176.45        21.55 o                         
   4   3   3         24.12         18.71         0.92 o                         
   5   3   3         65.99         67.30         2.43 o                         
   6   3   3         46.05         43.04         1.91 o                         
   7   3   3        303.39        285.36         7.04 o                         
   8   3   3         20.67         22.11         1.64 o                         
   9   3   3         18.03         17.92         1.46 o                         
  -7   4   3         17.81         23.94         1.46 o                         
  -6   4   3          5.13          4.64         0.60 o                         
  -5   4   3        291.43        286.88         5.70 o                         
  -4   4   3        173.27        172.19         3.84 o                         
  -3   4   3         53.46         59.90         1.81 o                         
  -2   4   3        947.62        938.46        16.60 o                         
  -1   4   3         42.87         48.80         1.37 o                         
   0   4   3          6.40          5.59         0.50 o                         
   1   4   3          9.02         10.12         0.75 o                         
   2   4   3        527.58        533.89         5.23 o                         
   3   4   3        155.77        150.49         2.39 o                         
   4   4   3         51.05         50.87         1.66 o                         
   5   4   3         61.27         61.27         2.07 o                         
   6   4   3         21.76         18.32         1.24 o                         
   7   4   3         24.18         26.82         1.51 o                         
   8   4   3         57.09         56.03         2.64 o                         
  -7   5   3          0.34          1.20         0.51 o                         
  -6   5   3        134.86        121.45         3.02 o                         
  -5   5   3          1.22          1.70         0.44 o                         
  -4   5   3         51.09         51.50         1.93 o                         
  -3   5   3        105.06        102.02         2.85 o                         
  -2   5   3         43.34         44.83         1.76 o                         
  -1   5   3        134.17        152.51         2.48 o                         
   0   5   3       1531.48       1639.56        14.79 o                         
   1   5   3        107.82        110.12         2.30 o                         
   2   5   3         88.91         98.19         2.20 o                         
   3   5   3         93.75         92.14         2.32 o                         
   4   5   3         91.54         90.53         2.19 o                         
   5   5   3        798.96        786.58        12.63 o                         
   6   5   3        129.70        130.16         3.47 o                         
   7   5   3         27.82         26.50         1.51 o                         
   8   5   3          6.96          8.84         0.90 o                         
  -7   6   3         15.46         13.30         1.03 o                         
  -6   6   3          3.94          4.16         0.63 o                         
  -5   6   3         30.37         28.40         1.81 o                         
  -4   6   3         19.67         18.90         1.43 o                         
  -3   6   3         33.57         33.14         2.33 o                         
  -2   6   3        112.65        124.93         2.54 o                         
  -1   6   3         50.44         41.60         1.39 o                         
   0   6   3        256.11        272.74         5.33 o                         
   1   6   3         35.28         31.67         1.50 o                         
   2   6   3        919.19        933.86        11.09 o                         
   3   6   3         54.71         48.30         1.94 o                         
   4   6   3         12.58         13.59         0.98 o                         
   5   6   3          8.42          7.70         0.83 o                         
   6   6   3        110.91        108.60         3.47 o                         
   7   6   3         39.49         40.91         2.05 o                         
   8   6   3          3.20          6.00         0.87 o                         
  -6   7   3          1.16          0.90         0.59 o                         
  -5   7   3        553.74        537.55         6.76 o                         
  -4   7   3          5.28          4.61         0.66 o                         
  -3   7   3         21.95         21.17         1.54 o                         
  -2   7   3          9.79         13.21         0.99 o                         
  -1   7   3        170.59        192.82         3.62 o                         
   0   7   3        188.87        185.55         4.57 o                         
   1   7   3        389.26        391.88         9.30 o                         
   2   7   3         83.13         82.65         3.61 o                         
   3   7   3          4.27          4.74         0.70 o                         
   4   7   3          8.75          8.47         1.08 o                         
   5   7   3          2.17          1.97         0.55 o                         
   6   7   3         66.75         65.71         3.07 o                         
   7   7   3        124.44        124.23         3.60 o                         
  -6   8   3         16.93         16.43         1.23 o                         
  -5   8   3         20.42         22.71         1.53 o                         
  -4   8   3         49.04         50.05         2.03 o                         
  -3   8   3        466.71        478.80         7.04 o                         
  -2   8   3          2.70          4.15         0.63 o                         
  -1   8   3          6.87          9.46         0.96 o                         
   0   8   3         39.56         43.60         2.35 o                         
   1   8   3         10.84         11.22         1.50 o                         
   2   8   3         10.02         11.36         1.05 o                         
   3   8   3         10.36         11.24         0.98 o                         
   4   8   3         22.72         22.56         1.56 o                         
   5   8   3         11.74         10.80         1.07 o                         
   6   8   3         11.77         11.57         1.94 o                         
  -5   9   3         65.20         64.65         2.63 o                         
  -4   9   3         10.96         10.63         1.26 o                         
  -3   9   3        167.95        174.69         4.29 o                         
  -2   9   3         66.52         70.13         2.82 o                         
  -1   9   3         15.65         15.69         1.39 o                         
   0   9   3        169.67        173.47         4.15 o                         
   1   9   3        173.02        181.59         6.24 o                         
   2   9   3          0.34          0.80         0.47 o                         
   3   9   3          8.31          7.74         0.85 o                         
   4   9   3          8.65          7.80         1.24 o                         
   5   9   3          0.34          0.29         0.62 o                         
  -3  10   3         19.92         23.12         1.61 o                         
  -2  10   3         15.38         15.24         1.39 o                         
  -1  10   3         39.78         41.99         2.16 o                         
   0  10   3         37.50         38.47         2.19 o                         
   1  10   3         23.94         24.10         2.37 o                         
   2  10   3          2.06          2.45         0.75 o                         
   3  10   3         32.61         35.92         2.48 o                         
   4  10   3         52.76         55.67         3.16 o                         
  -1  11   3          4.81          5.48         0.87 o                         
   0  11   3          0.10          0.02         0.62 o                         
   1  11   3          0.31          0.37         0.68 o                         
   2  11   3         37.62         34.74         3.83 o                         
  -1  -8   4          1.22          2.02         0.77 o                         
   0  -8   4         16.63         22.70         2.12 o                         
   1  -8   4        476.15        447.17         7.12 o                         
   2  -8   4        256.89        248.78        19.35 o                         
   3  -8   4         43.95         43.33         2.63 o                         
   4  -8   4          2.99          4.23         0.86 o                         
  -3  -7   4          1.91          3.71         0.78 o                         
  -2  -7   4         36.28         31.52         2.24 o                         
  -1  -7   4         93.62         86.67         4.12 o                         
   0  -7   4         27.32         26.52         2.14 o                         
   1  -7   4         22.82         21.80         1.58 o                         
   2  -7   4          8.02          9.56         1.02 o                         
   3  -7   4          0.18          0.39         0.52 o                         
   4  -7   4          5.50          4.61         0.82 o                         
   5  -7   4         61.58         65.05         2.93 o                         
  -4  -6   4         24.17         25.36         1.68 o                         
  -3  -6   4          0.56          0.51         0.49 o                         
  -2  -6   4         32.02         27.76         1.84 o                         
  -1  -6   4         77.89         75.35         3.43 o                         
   0  -6   4        199.76        213.24         6.87 o                         
   1  -6   4         48.80         48.23         2.74 o                         
   2  -6   4         13.28         11.42         1.00 o                         
   3  -6   4        135.43        135.62         3.19 o                         
   4  -6   4        105.71        100.79         3.00 o                         
   5  -6   4        113.68        109.17         3.05 o                         
   6  -6   4         44.61         44.38         1.93 o                         
   7  -6   4         22.34         22.61         1.40 o                         
  -5  -5   4         67.07         67.37         2.92 o                         
  -4  -5   4          3.79          4.10         0.91 o                         
  -3  -5   4        154.13        166.15         4.68 o                         
  -2  -5   4        139.78        142.39         4.06 o                         
  -1  -5   4         55.61         52.32         2.44 o                         
   0  -5   4         65.66         68.14         3.29 o                         
   1  -5   4        266.31        271.86        13.12 o                         
   2  -5   4        575.78        582.51        11.10 o                         
   3  -5   4         53.73         56.56         2.19 o                         
   4  -5   4         15.02         14.84         1.02 o                         
   5  -5   4         44.89         45.24         1.89 o                         
   6  -5   4          2.69          2.46         0.54 o                         
   7  -5   4         23.35         23.52         1.44 o                         
  -5  -4   4         39.90         45.68         2.33 o                         
  -4  -4   4         48.96         51.78         2.36 o                         
  -3  -4   4        125.87        119.57         4.09 o                         
  -2  -4   4         88.74         87.06         3.12 o                         
  -1  -4   4         66.73         65.63         2.69 o                         
   0  -4   4         13.51         22.57         2.55 o                         
   1  -4   4          0.13          0.40         0.43 o                         
   2  -4   4         19.47         20.63         1.28 o                         
   3  -4   4        479.05        474.80         5.53 o                         
   4  -4   4         17.69         18.25         1.06 o                         
   5  -4   4         35.58         35.16         1.60 o                         
   6  -4   4         68.16         66.93         2.38 o                         
   7  -4   4        238.06        243.19         4.50 o                         
   8  -4   4        111.40        106.35         4.63 o                         
  -6  -3   4          8.51          8.12         1.07 o                         
  -5  -3   4        106.41        112.63         3.40 o                         
  -4  -3   4        121.87        123.40         3.80 o                         
  -3  -3   4        502.28        515.17        25.23 o                         
  -2  -3   4        161.91        164.22        10.67 o                         
  -1  -3   4          0.23          0.23         0.32 o                         
   0  -3   4         15.96         13.67         1.47 o                         
   1  -3   4        545.94        550.59        10.83 o                         
   2  -3   4          0.84          0.97         0.34 o                         
   3  -3   4        529.74        506.73         7.21 o                         
   4  -3   4        208.39        202.43         3.39 o                         
   5  -3   4         89.75         92.31         3.61 o                         
   6  -3   4         12.58         13.43         1.05 o                         
   7  -3   4         53.39         54.83         2.17 o                         
   8  -3   4         38.23         40.68         2.12 o                         
  -6  -2   4         10.26         12.32         1.15 o                         
  -5  -2   4        120.56        109.07         5.79 o                         
  -4  -2   4          1.78          1.31         0.40 o                         
  -3  -2   4        311.35        314.24         4.55 o                         
  -2  -2   4         20.42         19.11         1.11 o                         
  -1  -2   4         66.61         65.07         3.53 o                         
   0  -2   4         50.71         53.86         2.30 o                         
   1  -2   4        662.20        694.51        13.57 o                         
   2  -2   4         15.83         12.85         0.82 o                         
   3  -2   4          0.16          0.59         0.21 o                         
   4  -2   4         24.82         23.70         1.12 o                         
   5  -2   4         37.88         41.98         1.64 o                         
   6  -2   4        269.88        269.18         5.51 o                         
   7  -2   4         28.48         27.39         1.95 o                         
   8  -2   4         38.46         38.94         2.34 o                         
   9  -2   4          0.16          0.31         0.55 o                         
  -7  -1   4          0.61          0.45         0.52 o                         
  -6  -1   4        113.20        121.36         3.65 o                         
  -5  -1   4        401.16        398.40         5.61 o                         
  -4  -1   4         72.62         64.22         1.96 o                         
  -3  -1   4        107.14        115.42         2.70 o                         
  -2  -1   4        103.22         97.08         3.12 o                         
  -1  -1   4          1.51          2.80         0.40 o                         
   0  -1   4         48.80         48.08         1.45 o                         
   1  -1   4         41.05         44.62         1.40 o                         
   2  -1   4        263.35        245.31         3.43 o                         
   3  -1   4         84.69         82.55         1.83 o                         
   4  -1   4        322.32        340.91         3.76 o                         
   5  -1   4        418.72        442.90         6.28 o                         
   6  -1   4         21.49         18.18         0.98 o                         
   7  -1   4         11.96         11.83         1.13 o                         
   8  -1   4        162.28        167.72         4.23 o                         
   9  -1   4         82.77         83.60         4.88 o                         
  -7   0   4          0.01          0.04         0.33 o                         
  -6   0   4        135.39        121.14         6.56 o                         
  -5   0   4        135.61        112.71         4.92 o                         
  -4   0   4          1.39          2.13         0.41 o                         
  -3   0   4         49.68         51.81         1.57 o                         
  -2   0   4         32.46         30.99         1.15 o                         
  -1   0   4          6.94          6.81         0.54 o                         
   0   0   4        448.97        451.51         4.90 o                         
   1   0   4        433.86        415.37         6.11 o                         
   2   0   4         52.47         54.95         1.41 o                         
   3   0   4        116.98        121.11         2.17 o                         
   4   0   4        105.14        105.60         2.20 o                         
   5   0   4        343.35        345.93         7.32 o                         
   6   0   4        106.07        108.49         2.88 o                         
   7   0   4         39.71         39.04         6.64 o                         
   8   0   4          4.20          3.77         0.71 o                         
   9   0   4         39.39         39.43         2.04 o                         
  -7   1   4         21.59         26.12         1.39 o                         
  -6   1   4          6.64          3.86         0.52 o                         
  -5   1   4        100.47         91.97         2.45 o                         
  -4   1   4         42.75         47.51         1.71 o                         
  -3   1   4        330.77        341.16         4.86 o                         
  -2   1   4         28.84         39.86         1.16 o                         
  -1   1   4       1992.37       2082.78        17.51 o                         
   0   1   4         37.13         35.24         1.19 o                         
   1   1   4          0.10          0.18         0.17 o                         
   2   1   4         40.07         48.70         1.43 o                         
   3   1   4       3282.58       3468.74        23.01 o                         
   4   1   4        178.95        210.12         2.85 o                         
   5   1   4         38.75         39.54         1.61 o                         
   6   1   4         57.60         58.48         2.03 o                         
   7   1   4       1009.02        998.02         9.71 o                         
   8   1   4         48.62         48.25         2.01 o                         
   9   1   4        285.36        298.54         5.62 o                         
  -7   2   4          1.15          0.29         0.41 o                         
  -6   2   4         14.33          8.75         0.89 o                         
  -5   2   4        331.59        334.49        22.95 o                         
  -4   2   4        133.71        126.33         2.76 o                         
  -3   2   4        656.39        661.13        12.73 o                         
  -2   2   4         95.43        111.72         2.20 o                         
  -1   2   4        335.95        351.58         3.88 o                         
   0   2   4         10.95         12.81         0.84 o                         
   1   2   4       1406.77       1431.90        18.25 o                         
   2   2   4         58.72         60.44         1.63 o                         
   3   2   4        518.85        476.69         9.04 o                         
   4   2   4         40.74         36.56         1.17 o                         
   5   2   4        295.20        299.51         5.05 o                         
   6   2   4          0.50          1.65         0.44 o                         
   7   2   4        165.30        175.55         4.55 o                         
   8   2   4          0.89          1.29         0.45 o                         
   9   2   4          3.14          3.99         0.66 o                         
  -7   3   4         48.69         61.10         2.20 o                         
  -6   3   4        153.51        132.84         5.04 o                         
  -5   3   4         70.16         68.11         3.02 o                         
  -4   3   4        325.58        323.81         4.87 o                         
  -3   3   4         93.81         91.17         2.18 o                         
  -2   3   4        132.89        148.14         3.09 o                         
  -1   3   4        535.39        545.82         5.50 o                         
   0   3   4       1007.47       1072.93        22.80 o                         
   1   3   4        658.00        624.01        14.52 o                         
   2   3   4        150.42        162.58         2.61 o                         
   3   3   4        819.06        849.27         7.71 o                         
   5   3   4        828.66        812.53        10.04 o                         
   6   3   4        428.45        426.98         6.83 o                         
   7   3   4         43.94         38.61         1.80 o                         
   8   3   4         60.27         66.91         2.33 o                         
   9   3   4         33.39         31.81         1.66 o                         
  -7   4   4          0.28          0.08         0.37 o                         
  -6   4   4          0.71          0.91         0.37 o                         
  -5   4   4        144.10        134.27         8.68 o                         
  -4   4   4         23.57         25.06         1.29 o                         
  -3   4   4         14.02         13.55         0.86 o                         
  -2   4   4        266.51        288.33         4.05 o                         
  -1   4   4        108.95        100.64         2.00 o                         
   0   4   4        163.19        186.18         2.96 o                         
   1   4   4       1326.93       1401.49        15.70 o                         
   2   4   4        388.32        397.80         4.55 o                         
   3   4   4         31.14         41.42         1.29 o                         
   4   4   4          4.07          4.99         0.50 o                         
   5   4   4          0.93          2.63         0.47 o                         
   6   4   4        229.21        225.45         5.34 o                         
   7   4   4        368.50        367.35        10.47 o                         
   8   4   4          6.09          4.36         0.66 o                         
   9   4   4         10.13         15.08         1.16 o                         
  -7   5   4          9.14         12.00         1.02 o                         
  -6   5   4          5.47          6.91         0.75 o                         
  -5   5   4        722.35        708.27         9.09 o                         
  -4   5   4         11.50         11.06         0.89 o                         
  -3   5   4        411.20        391.57         6.33 o                         
  -2   5   4          0.10          0.05         0.18 o                         
  -1   5   4        228.72        255.54         4.02 o                         
   0   5   4        394.99        410.06         4.60 o                         
   1   5   4        130.05        136.73         2.50 o                         
   2   5   4         53.12         60.10         2.06 o                         
   3   5   4          1.08          2.80         0.38 o                         
   4   5   4         10.34          9.94         0.75 o                         
   5   5   4          4.27          4.16         0.58 o                         
   6   5   4         42.98         41.30         1.86 o                         
   7   5   4         47.82         41.81         1.87 o                         
   8   5   4         63.94         69.39         2.39 o                         
  -6   6   4         34.19         33.65         1.61 o                         
  -5   6   4         86.32         83.25         2.68 o                         
  -4   6   4         95.95        101.88         2.68 o                         
  -3   6   4        480.70        482.41         8.69 o                         
  -2   6   4         49.14         46.49         1.81 o                         
  -1   6   4        234.31        247.71         3.96 o                         
   0   6   4        220.15        248.06         4.76 o                         
   1   6   4        120.86        129.01         4.16 o                         
   2   6   4        265.60        278.28         6.81 o                         
   3   6   4        340.71        328.75        11.13 o                         
   4   6   4         31.19         32.84         1.51 o                         
   5   6   4          3.78          4.16         0.66 o                         
   6   6   4        117.15        115.79         3.59 o                         
   7   6   4         17.94         17.45         1.37 o                         
   8   6   4         11.19          9.23         1.03 o                         
  -6   7   4          1.17          1.05         0.44 o                         
  -5   7   4         36.98         35.33         1.93 o                         
  -4   7   4          7.81          8.39         0.97 o                         
  -3   7   4         97.74         92.01         3.23 o                         
  -2   7   4        159.31        155.81         3.38 o                         
  -1   7   4          2.10          2.21         0.42 o                         
   0   7   4         72.79         71.94         2.38 o                         
   1   7   4          0.56          0.08         0.41 o                         
   2   7   4         10.50          8.61         1.05 o                         
   3   7   4         10.83         13.54         1.09 o                         
   4   7   4         42.89         48.74         2.39 o                         
   5   7   4        108.92        108.32         3.56 o                         
   6   7   4          0.21          0.40         0.50 o                         
   7   7   4         17.58         17.28         1.35 o                         
  -5   8   4         96.25        102.41         2.82 o                         
  -4   8   4         77.79         81.31         2.63 o                         
  -3   8   4        161.46        163.19         3.76 o                         
  -2   8   4          0.67          0.60         0.35 o                         
  -1   8   4         71.79         70.09         2.58 o                         
   0   8   4         91.69         96.00         2.99 o                         
   1   8   4         20.49         22.59         2.08 o                         
   2   8   4         73.21         72.97         3.06 o                         
   3   8   4         48.42         50.54         2.07 o                         
   4   8   4         88.54         92.29         3.14 o                         
   5   8   4          6.87          7.55         0.96 o                         
   6   8   4         13.68         14.58         1.26 o                         
   7   8   4        123.38        129.73         3.91 o                         
  -4   9   4        181.62        187.57         5.34 o                         
  -3   9   4        279.20        289.71         5.60 o                         
  -2   9   4          3.51          3.34         0.69 o                         
  -1   9   4         24.93         26.36         1.71 o                         
   0   9   4         25.52         25.14         1.49 o                         
   1   9   4         66.24         60.47         3.27 o                         
   2   9   4        141.12        147.19         5.89 o                         
   3   9   4         43.59         49.09         2.03 o                         
   4   9   4         70.70         73.01         2.93 o                         
   5   9   4         13.00         13.37         1.22 o                         
   6   9   4          0.90          1.39         0.72 o                         
  -3  10   4        126.82        123.45         5.15 o                         
  -2  10   4          3.84          4.75         0.79 o                         
  -1  10   4          7.46         10.01         1.08 o                         
   0  10   4         19.28         19.42         1.54 o                         
   1  10   4        105.98        109.34         5.42 o                         
   2  10   4         18.69         20.93         1.69 o                         
   3  10   4        104.19        104.58         3.54 o                         
   4  10   4         32.16         35.16         2.57 o                         
  -1  11   4         40.05         40.59         2.27 o                         
   0  11   4        195.91        201.17         6.59 o                         
   1  11   4         62.38         61.71         4.39 o                         
   2  11   4        167.18        171.42         8.20 o                         
  -1  -7   5          2.58          1.51         0.71 o                         
   0  -7   5         33.83         31.42         2.39 o                         
   1  -7   5         12.32         13.27         1.28 o                         
   2  -7   5        260.21        246.71         5.83 o                         
   3  -7   5          2.85          3.52         0.77 o                         
   4  -7   5          0.25          0.34         0.51 o                         
   5  -7   5         16.95         15.32         1.38 o                         
  -3  -6   5         32.25         35.51         2.04 o                         
  -2  -6   5          2.43          2.95         0.83 o                         
  -1  -6   5          1.58          1.70         0.72 o                         
   0  -6   5         22.11         18.19         1.74 o                         
   1  -6   5         12.24         10.27         1.28 o                         
   2  -6   5         85.63         95.24         3.18 o                         
   3  -6   5         18.22         16.51         1.36 o                         
   4  -6   5         81.22         83.03         3.11 o                         
   5  -6   5          0.02          0.10         0.48 o                         
   6  -6   5         27.61         29.67         1.61 o                         
  -4  -5   5         52.92         49.69         3.03 o                         
  -3  -5   5         74.29         75.19         2.98 o                         
  -2  -5   5          9.94         11.65         1.22 o                         
  -1  -5   5         95.48         97.55         4.04 o                         
   0  -5   5         69.10         67.36         3.29 o                         
   1  -5   5        105.53        109.85         4.20 o                         
   2  -5   5        158.12        160.57         4.24 o                         
   3  -5   5          0.53          0.32         0.35 o                         
   4  -5   5        183.00        180.84         6.70 o                         
   5  -5   5        124.83        121.00         3.15 o                         
   6  -5   5          0.02          0.11         0.41 o                         
   7  -5   5         34.14         36.32         1.73 o                         
  -5  -4   5         54.45         57.77         2.63 o                         
  -4  -4   5          0.73          0.80         0.57 o                         
  -3  -4   5          7.61          6.97         1.13 o                         
  -2  -4   5         46.50         49.26         2.27 o                         
  -1  -4   5          8.50          6.58         0.88 o                         
   0  -4   5          0.05          0.10         0.44 o                         
   1  -4   5         17.13         17.10         1.36 o                         
   2  -4   5         81.04         78.51         2.78 o                         
   3  -4   5         74.42         74.03         2.51 o                         
   4  -4   5        152.70        149.85         3.30 o                         
   5  -4   5        151.73        153.34         3.67 o                         
   6  -4   5         84.17         86.02         2.79 o                         
   7  -4   5         29.27         29.78         1.59 o                         
   8  -4   5         22.21         22.72         1.57 o                         
  -5  -3   5         84.49         84.10         3.35 o                         
  -4  -3   5        257.30        262.06         5.48 o                         
  -3  -3   5         30.93         31.96         2.30 o                         
  -2  -3   5        125.00        125.79         3.68 o                         
  -1  -3   5          6.50          7.05         0.86 o                         
   0  -3   5         31.97         32.29         3.00 o                         
   1  -3   5         12.03         13.82         1.24 o                         
   2  -3   5          8.64          5.56         0.69 o                         
   3  -3   5         40.25         39.03         1.78 o                         
   4  -3   5        156.22        153.39         3.58 o                         
   5  -3   5        195.86        200.44         6.13 o                         
   6  -3   5          5.25          5.14         0.70 o                         
   7  -3   5         49.67         50.51         2.36 o                         
   8  -3   5         40.84         43.47         2.16 o                         
  -6  -2   5          8.03          7.34         0.99 o                         
  -5  -2   5          7.54          7.57         0.91 o                         
  -4  -2   5         36.79         35.39         1.97 o                         
  -3  -2   5         35.00         36.48         1.71 o                         
  -2  -2   5        301.73        297.58         8.72 o                         
  -1  -2   5        133.23        131.45         6.70 o                         
   0  -2   5         20.21         22.16         2.03 o                         
   1  -2   5        300.75        312.27         5.84 o                         
   2  -2   5         11.26          8.77         0.76 o                         
   3  -2   5        251.40        244.72         3.79 o                         
   4  -2   5          1.35          1.19         0.30 o                         
   5  -2   5        139.36        138.34         4.06 o                         
   6  -2   5        198.36        206.57        17.71 o                         
   7  -2   5         37.36         35.43         2.24 o                         
   8  -2   5         23.81         21.74         1.77 o                         
   9  -2   5         22.55         23.44         1.90 o                         
  -6  -1   5          0.36          0.86         0.46 o                         
  -5  -1   5         35.75         29.22         1.70 o                         
  -4  -1   5        121.38        120.19         3.46 o                         
  -3  -1   5         53.12         49.94         1.75 o                         
  -2  -1   5         51.89         47.17         3.86 o                         
  -1  -1   5        316.34        300.94         8.86 o                         
   0  -1   5          8.93          8.15         0.73 o                         
   1  -1   5        248.19        248.12         6.97 o                         
   2  -1   5         36.86         36.56         1.36 o                         
   3  -1   5        949.54        957.57        14.66 o                         
   4  -1   5          0.12          0.96         0.24 o                         
   5  -1   5        238.48        234.16         6.12 o                         
   6  -1   5          0.36          0.61         0.26 o                         
   7  -1   5        627.56        666.34         9.13 o                         
   8  -1   5        311.42        341.47         7.98 o                         
   9  -1   5         70.33         77.62         3.04 o                         
  -6   0   5          7.41          6.70         0.87 o                         
  -5   0   5         33.90         39.38         1.89 o                         
  -4   0   5        317.38        321.16         5.03 o                         
  -3   0   5         39.51         37.53         1.64 o                         
  -2   0   5         27.64         32.70         1.37 o                         
  -1   0   5        351.27        348.84         7.01 o                         
   0   0   5          4.52          2.87         0.39 o                         
   1   0   5        776.25        802.37         6.57 o                         
   2   0   5         33.51         28.97         1.13 o                         
   3   0   5         84.07         86.57         1.80 o                         
   4   0   5          2.19          1.93         0.28 o                         
   5   0   5         48.23         45.22         1.48 o                         
   6   0   5        140.59        149.30         3.04 o                         
   7   0   5          1.47          1.36         0.50 o                         
   8   0   5          8.96          8.70         0.99 o                         
   9   0   5          0.51          0.88         0.51 o                         
  -7   1   5         25.82         32.40         1.83 o                         
  -6   1   5        152.25        136.04         3.15 o                         
  -5   1   5         17.69         13.13         0.98 o                         
  -4   1   5        172.62        178.89         4.10 o                         
  -3   1   5        284.76        282.92         4.55 o                         
  -2   1   5        373.14        379.51         6.81 o                         
  -1   1   5        446.29        440.00         4.61 o                         
   0   1   5        278.22        297.55         4.50 o                         
   1   1   5         15.75         18.45         1.05 o                         
   2   1   5         84.29         77.59         1.98 o                         
   3   1   5        335.80        352.27         5.64 o                         
   4   1   5        521.76        540.75         9.69 o                         
   5   1   5         58.46         56.79         1.75 o                         
   6   1   5        455.39        448.00        13.06 o                         
   7   1   5        111.34        107.88         3.68 o                         
   8   1   5         40.18         35.46         2.41 o                         
   9   1   5          7.46          7.55         0.95 o                         
  -7   2   5          2.09          2.88         0.80 o                         
  -6   2   5         13.72         14.87         1.15 o                         
  -5   2   5         20.43         18.73         1.26 o                         
  -4   2   5        140.12        140.24         3.51 o                         
  -3   2   5         68.57         74.06         2.05 o                         
  -2   2   5          3.91          5.16         0.57 o                         
  -1   2   5        414.33        381.61         8.38 o                         
   0   2   5        119.72        106.50         2.60 o                         
   1   2   5        707.00        780.69         8.38 o                         
   2   2   5        299.98        304.22         3.65 o                         
   3   2   5        108.21        122.75         2.60 o                         
   4   2   5         46.96         38.22         1.31 o                         
   5   2   5         66.91         69.60         2.32 o                         
   6   2   5         33.54         28.52         1.51 o                         
   7   2   5        195.94        192.27         4.28 o                         
   8   2   5          4.24          3.27         0.58 o                         
   9   2   5         12.91         18.76         1.35 o                         
  -7   3   5          7.55          8.88         1.02 o                         
  -6   3   5          9.11          6.41         0.70 o                         
  -5   3   5        174.24        184.55         3.44 o                         
  -4   3   5        294.45        290.55         4.44 o                         
  -3   3   5         11.35         12.68         0.83 o                         
  -2   3   5        197.31        197.02         4.55 o                         
  -1   3   5        386.79        400.32         7.59 o                         
   0   3   5        570.71        631.57         6.76 o                         
   1   3   5        207.68        220.19         3.87 o                         
   2   3   5       1449.44       1465.93        22.94 o                         
   3   3   5        631.99        653.02        11.17 o                         
   4   3   5          6.20          6.57         0.53 o                         
   5   3   5         10.31         10.17         0.82 o                         
   6   3   5         41.94         36.56         1.71 o                         
   7   3   5        234.17        222.63         4.46 o                         
   8   3   5          1.01          2.63         0.56 o                         
   9   3   5          0.98          0.38         0.40 o                         
  -7   4   5          1.80          1.75         0.56 o                         
  -6   4   5          2.55          1.87         0.53 o                         
  -5   4   5          6.46          5.30         0.62 o                         
  -4   4   5          0.67          0.59         0.31 o                         
  -3   4   5        571.27        552.47         9.29 o                         
  -2   4   5        120.36        116.21         2.56 o                         
  -1   4   5        274.11        274.79         4.03 o                         
   0   4   5         15.30         17.95         0.91 o                         
   1   4   5        134.10        123.40         2.56 o                         
   2   4   5         66.36         68.87         1.74 o                         
   3   4   5        149.56        162.13         3.10 o                         
   4   4   5        150.70        157.01         2.86 o                         
   5   4   5        267.04        265.28         5.66 o                         
   6   4   5        137.57        135.41         3.41 o                         
   7   4   5          3.13          3.18         0.59 o                         
   8   4   5          8.09         11.30         1.00 o                         
   9   4   5         20.80         25.26         1.52 o                         
  -6   5   5          0.25          0.26         0.41 o                         
  -5   5   5         93.31         94.28         2.66 o                         
  -4   5   5        139.68        133.65         2.98 o                         
  -3   5   5        250.93        235.28         6.36 o                         
  -2   5   5         82.25         80.84         2.35 o                         
  -1   5   5          0.01          0.91         0.25 o                         
   0   5   5         53.26         49.74         1.59 o                         
   1   5   5         76.57         84.47         2.14 o                         
   2   5   5         85.61        101.99         3.14 o                         
   3   5   5         71.38         72.51         1.99 o                         
   4   5   5          9.65          7.67         0.71 o                         
   5   5   5        117.02        120.06         3.28 o                         
   6   5   5          1.96          1.49         0.45 o                         
   7   5   5         17.31         14.79         1.14 o                         
   8   5   5          3.75          3.80         0.63 o                         
  -6   6   5         90.79         93.71         3.21 o                         
  -5   6   5          2.60          3.68         0.59 o                         
  -4   6   5        494.18        480.49        13.10 o                         
  -3   6   5          8.84         10.28         0.96 o                         
  -2   6   5          9.53          9.76         0.88 o                         
  -1   6   5        121.48        116.95         2.32 o                         
   0   6   5         36.48         30.58         1.31 o                         
   1   6   5        159.99        162.24         4.24 o                         
   2   6   5        114.54        112.57         2.60 o                         
   3   6   5        122.20        122.13         2.63 o                         
   4   6   5          0.98          0.43         0.26 o                         
   5   6   5          9.43          9.15         0.91 o                         
   6   6   5         71.67         74.28         2.83 o                         
   7   6   5         37.98         34.47         1.97 o                         
   8   6   5         10.38          9.29         1.03 o                         
  -6   7   5          5.03          5.64         0.86 o                         
  -5   7   5         54.93         54.20         2.50 o                         
  -4   7   5        266.26        258.20         4.59 o                         
  -3   7   5        597.64        576.99        14.15 o                         
  -2   7   5         46.60         42.83         2.13 o                         
  -1   7   5          0.00          0.04         0.31 o                         
   0   7   5         34.13         40.19         1.80 o                         
   1   7   5         17.60         16.78         1.35 o                         
   2   7   5          0.60          0.56         0.38 o                         
   3   7   5          0.59          1.26         0.49 o                         
   4   7   5        370.84        373.19         6.61 o                         
   5   7   5          4.14          6.08         0.84 o                         
   6   7   5          5.13          6.79         1.04 o                         
   7   7   5         19.61         22.42         1.56 o                         
  -5   8   5          8.52          7.08         1.25 o                         
  -4   8   5         88.13         90.71         4.15 o                         
  -3   8   5        173.05        179.39         5.02 o                         
  -2   8   5         17.06         16.90         1.16 o                         
  -1   8   5          1.28          1.41         0.43 o                         
   0   8   5          0.02          0.08         0.30 o                         
   1   8   5          2.48          2.62         0.73 o                         
   2   8   5        110.01        107.09         3.39 o                         
   3   8   5        230.76        243.75         4.69 o                         
   4   8   5         66.06         68.63         2.80 o                         
   5   8   5         63.30         64.68         3.24 o                         
   6   8   5         13.51         14.87         1.30 o                         
   7   8   5         14.34         16.86         1.39 o                         
  -4   9   5         95.68        102.42         6.49 o                         
  -3   9   5          9.32          9.85         0.99 o                         
  -2   9   5         67.18         67.12         2.81 o                         
  -1   9   5         21.92         21.89         1.60 o                         
   0   9   5        133.43        130.08         3.62 o                         
   1   9   5        278.47        282.32         8.38 o                         
   2   9   5          1.66          2.44         0.87 o                         
   3   9   5          0.89          0.88         0.42 o                         
   4   9   5        287.72        284.25         5.70 o                         
   5   9   5         55.20         52.49         2.48 o                         
   6   9   5          0.29          0.30         0.50 o                         
  -3  10   5         74.87         72.27         8.54 o                         
  -2  10   5         38.26         37.99         2.05 o                         
  -1  10   5          4.23          4.64         0.75 o                         
   0  10   5         13.99         14.70         1.34 o                         
   1  10   5          0.09          0.29         0.53 o                         
   2  10   5        445.45        450.69        10.07 o                         
   3  10   5        440.78        438.28         9.60 o                         
   4  10   5         17.34         16.99         1.38 o                         
   5  10   5         25.17         26.07         1.84 o                         
  -1  11   5          3.72          4.20         1.00 o                         
   0  11   5        136.42        138.78         5.43 o                         
   1  11   5          7.62          7.03         1.16 o                         
   2  11   5          0.34          0.93         0.58 o                         
   1  -7   6          6.12          8.76         1.03 o                         
   2  -7   6        152.90        157.24         4.25 o                         
   3  -7   6          0.91          0.72         0.64 o                         
  -1  -6   6         12.16         15.17         1.69 o                         
   0  -6   6         41.18         38.00         2.63 o                         
   1  -6   6          1.17          0.71         0.55 o                         
   2  -6   6          8.29          8.80         1.01 o                         
   3  -6   6         22.35         21.53         1.94 o                         
   4  -6   6          0.74          0.77         0.54 o                         
   5  -6   6         14.18         13.69         1.32 o                         
  -3  -5   6          1.52          1.43         0.58 o                         
  -2  -5   6         23.22         22.60         1.53 o                         
  -1  -5   6         12.20         11.17         1.37 o                         
   0  -5   6         38.59         34.48         2.43 o                         
   1  -5   6         13.61         12.14         1.35 o                         
   2  -5   6         39.15         42.47         2.12 o                         
   3  -5   6         11.10         11.94         1.17 o                         
   4  -5   6         17.36         16.69         1.40 o                         
   5  -5   6        287.82        274.22         8.34 o                         
   6  -5   6         77.72         76.92         2.67 o                         
  -4  -4   6          0.06         -0.07         0.44 o                         
  -3  -4   6         20.98         22.41         2.15 o                         
  -2  -4   6          5.64          6.19         0.85 o                         
  -1  -4   6         10.69          8.99         1.26 o                         
   0  -4   6         19.17         17.13         1.66 o                         
   1  -4   6         79.45         78.08         2.88 o                         
   2  -4   6         15.55         16.89         1.34 o                         
   3  -4   6          1.94          1.67         0.46 o                         
   4  -4   6        162.14        167.36         3.83 o                         
   5  -4   6        117.72        114.01         4.16 o                         
   6  -4   6         33.28         35.34         1.71 o                         
   7  -4   6         22.58         23.98         1.50 o                         
  -4  -3   6         30.84         33.01         1.89 o                         
  -3  -3   6         16.05         17.04         1.66 o                         
  -2  -3   6         70.10         73.92         2.79 o                         
  -1  -3   6        142.48        146.03         4.10 o                         
   0  -3   6        234.42        232.12         8.42 o                         
   1  -3   6         35.26         36.99         1.91 o                         
   2  -3   6         65.60         68.84         2.95 o                         
   3  -3   6         41.11         42.05         2.29 o                         
   4  -3   6        157.10        154.22         3.47 o                         
   5  -3   6          4.36          4.58         0.58 o                         
   6  -3   6          0.57          0.78         0.41 o                         
   7  -3   6        260.51        261.53         7.63 o                         
   8  -3   6        475.54        492.84         7.41 o                         
  -5  -2   6          4.15          4.70         0.90 o                         
  -4  -2   6        163.07        159.77         7.40 o                         
  -3  -2   6         31.75         31.17         1.73 o                         
  -2  -2   6        277.34        270.51        14.93 o                         
  -1  -2   6        180.16        173.46         8.56 o                         
   0  -2   6         66.78         70.23        10.02 o                         
   1  -2   6        295.47        305.78         6.19 o                         
   2  -2   6         55.28         60.19         1.76 o                         
   3  -2   6          0.38          0.64         0.33 o                         
   4  -2   6         32.42         33.01         1.64 o                         
   5  -2   6        104.50        102.94         2.94 o                         
   6  -2   6          7.06          8.54         0.95 o                         
   7  -2   6         35.46         34.36         2.18 o                         
   8  -2   6          7.39          6.63         1.09 o                         
  -5  -1   6         25.01         21.22         2.02 o                         
  -4  -1   6        253.72        247.27        16.40 o                         
  -3  -1   6        269.96        271.13         5.52 o                         
  -2  -1   6         32.92         32.42         1.71 o                         
  -1  -1   6        558.01        511.40        13.94 o                         
   0  -1   6         20.10         17.98         1.26 o                         
   1  -1   6        129.00        121.05         2.95 o                         
   2  -1   6         33.84         35.59         1.37 o                         
   3  -1   6        413.22        421.45         6.23 o                         
   4  -1   6         14.82         13.48         0.92 o                         
   5  -1   6         24.64         25.68         1.29 o                         
   6  -1   6         92.79         92.66         2.56 o                         
   7  -1   6        140.31        147.52         4.15 o                         
   8  -1   6         57.93         56.79         2.45 o                         
   9  -1   6          2.26          2.83         0.66 o                         
  -6   0   6          0.10          0.25         0.52 o                         
  -5   0   6          0.97          0.81         0.54 o                         
  -4   0   6         13.74         17.78         1.44 o                         
  -3   0   6          4.13          3.64         0.50 o                         
  -2   0   6         29.07         32.99         1.34 o                         
  -1   0   6          1.40          0.44         0.29 o                         
   0   0   6          2.19          0.52         0.29 o                         
   1   0   6        590.19        631.05        18.75 o                         
   2   0   6        137.35        135.27         3.04 o                         
   3   0   6        109.49        113.51         2.90 o                         
   4   0   6        192.93        206.83         3.08 o                         
   5   0   6         79.30         81.97         2.06 o                         
   6   0   6         20.88         20.62         1.07 o                         
   7   0   6        106.44        101.50         2.94 o                         
   8   0   6          2.46          2.53         0.60 o                         
   9   0   6         17.21         13.68         1.26 o                         
  -6   1   6          8.61          8.19         1.19 o                         
  -5   1   6         12.57         11.15         1.13 o                         
  -4   1   6        343.57        348.51        11.24 o                         
  -3   1   6          7.71          9.34         0.79 o                         
  -2   1   6          0.01          0.19         0.22 o                         
  -1   1   6        233.20        227.72         9.67 o                         
   0   1   6        526.19        566.77        11.80 o                         
   1   1   6          2.85          3.02         0.51 o                         
   2   1   6        247.11        281.10         3.92 o                         
   3   1   6         99.69        107.08         2.49 o                         
   4   1   6         49.92         49.64         1.50 o                         
   5   1   6          1.42          2.17         0.37 o                         
   6   1   6         55.51         57.83         1.93 o                         
   7   1   6        107.12        102.11         2.93 o                         
   8   1   6         31.01         37.34         2.03 o                         
   9   1   6         46.65         47.03         2.36 o                         
  -6   2   6         42.56         45.32         2.38 o                         
  -5   2   6         14.29         11.08         1.11 o                         
  -4   2   6         13.67         10.33         1.10 o                         
  -3   2   6        210.51        218.90         4.10 o                         
  -2   2   6          0.40          0.57         0.26 o                         
   0   2   6        127.40        136.80         3.81 o                         
   1   2   6        188.75        181.68         3.65 o                         
   2   2   6         16.87         15.94         0.89 o                         
   3   2   6        475.34        499.46         6.17 o                         
   4   2   6        340.79        350.58         4.27 o                         
   5   2   6        280.66        276.96         4.57 o                         
   6   2   6         44.92         43.50         1.72 o                         
   7   2   6         80.79         82.20         3.04 o                         
   8   2   6          1.04          0.49         0.47 o                         
   9   2   6         20.96         17.48         1.42 o                         
  -6   3   6          1.53          2.92         0.74 o                         
  -5   3   6         21.01         19.61         1.54 o                         
  -4   3   6          1.94          1.77         0.54 o                         
  -3   3   6          7.95          6.35         0.70 o                         
  -2   3   6         50.37         48.66         3.11 o                         
  -1   3   6        370.29        390.32        16.75 o                         
   0   3   6         98.53        105.92         2.91 o                         
   1   3   6         20.85         22.37         1.37 o                         
   2   3   6         58.08         49.75         1.52 o                         
   3   3   6        294.94        303.32         7.34 o                         
   4   3   6         65.16         69.71         2.21 o                         
   5   3   6        247.53        247.53         5.34 o                         
   6   3   6         26.02         26.49         1.47 o                         
   7   3   6         12.51         10.32         0.94 o                         
   8   3   6         33.74         32.39         1.64 o                         
   9   3   6         76.26         80.63         2.62 o                         
  -6   4   6         35.06         35.22         1.89 o                         
  -5   4   6         39.36         41.35         6.96 o                         
  -4   4   6        600.06        581.98         8.70 o                         
  -3   4   6          1.28          2.22         0.43 o                         
  -2   4   6        731.56        686.05        23.83 o                         
  -1   4   6         10.86          8.30         0.72 o                         
   0   4   6          6.75          5.89         0.66 o                         
   1   4   6         97.39         86.72         3.09 o                         
   2   4   6          0.39          0.27         0.20 o                         
   3   4   6        925.04        899.90        15.46 o                         
   4   4   6        219.12        211.58         5.18 o                         
   5   4   6        284.36        271.62         4.21 o                         
   6   4   6          8.54          8.41         0.87 o                         
   7   4   6         19.39         15.10         1.13 o                         
   8   4   6        105.99         99.51         2.97 o                         
   9   4   6         37.84         38.54         1.85 o                         
  -6   5   6         16.08         20.65         1.53 o                         
  -5   5   6        101.37        100.64         3.22 o                         
  -4   5   6          1.20          1.65         0.53 o                         
  -3   5   6       1006.24        946.24        10.22 o                         
  -2   5   6         46.82         42.71         1.60 o                         
  -1   5   6          3.46          2.67         0.43 o                         
   0   5   6          7.34          8.19         0.69 o                         
   1   5   6         83.14         84.11         2.67 o                         
   2   5   6        329.28        305.88        10.93 o                         
   3   5   6        230.44        235.89         4.51 o                         
   4   5   6         64.40         62.20         1.79 o                         
   5   5   6          1.82          1.85         0.46 o                         
   6   5   6         61.45         75.70         2.58 o                         
   7   5   6          7.51         10.30         0.96 o                         
   8   5   6         12.58         15.79         1.18 o                         
  -5   6   6         22.35         25.58         1.70 o                         
  -4   6   6         14.90         14.45         1.35 o                         
  -3   6   6        390.18        387.29         9.10 o                         
  -2   6   6        139.69        143.62         3.42 o                         
  -1   6   6        173.86        162.80         5.66 o                         
   0   6   6          0.01          0.07         0.24 o                         
   1   6   6         42.83         45.13         2.69 o                         
   2   6   6         38.94         40.66         1.89 o                         
   3   6   6        117.71        115.55         2.58 o                         
   4   6   6        151.36        159.60         4.03 o                         
   5   6   6        142.07        134.24         3.45 o                         
   6   6   6          4.92          3.07         0.67 o                         
   7   6   6          1.79          2.01         0.59 o                         
   8   6   6          8.41          8.64         1.05 o                         
  -5   7   6         32.08         30.30         1.93 o                         
  -4   7   6         27.29         28.74         2.18 o                         
  -3   7   6        378.24        379.50         9.26 o                         
  -2   7   6          5.11          3.22         0.62 o                         
  -1   7   6          0.10          0.24         0.31 o                         
   0   7   6         57.62         64.71         2.23 o                         
   1   7   6        382.90        407.34         9.10 o                         
   2   7   6         14.88         15.08         1.31 o                         
   3   7   6        208.25        205.45         5.83 o                         
   4   7   6        370.69        353.57         6.75 o                         
   5   7   6        455.32        445.38         7.15 o                         
   6   7   6          8.81          9.51         1.02 o                         
   7   7   6         16.81         14.96         1.32 o                         
  -4   8   6         15.23         14.98         1.66 o                         
  -3   8   6         45.41         46.89         2.80 o                         
  -2   8   6         20.61         23.06         2.15 o                         
  -1   8   6         48.61         43.30         2.66 o                         
   0   8   6          5.39          6.60         0.85 o                         
   1   8   6          0.00          0.26         0.50 o                         
   2   8   6        391.85        414.56         8.89 o                         
   3   8   6        382.64        394.86         7.50 o                         
   4   8   6        115.78        117.42         4.52 o                         
   5   8   6        121.81        124.03         5.57 o                         
   6   8   6          3.80          2.92         0.66 o                         
   7   8   6         81.38         82.33         3.03 o                         
  -3   9   6         59.99         57.66         4.57 o                         
  -2   9   6         97.70         91.85         3.35 o                         
  -1   9   6        187.91        185.94         4.46 o                         
   0   9   6        145.32        150.10         4.55 o                         
   1   9   6         47.49         46.39         2.21 o                         
   2   9   6        132.00        129.97         4.78 o                         
   3   9   6        112.72        117.86         3.05 o                         
   4   9   6        234.42        233.47         5.13 o                         
   5   9   6         31.99         31.24         1.84 o                         
   6   9   6          2.40          3.61         0.76 o                         
  -3  10   6        138.28        131.22         4.92 o                         
  -2  10   6          8.90          7.56         1.22 o                         
  -1  10   6         34.55         38.56         2.67 o                         
   0  10   6         16.48         16.76         1.63 o                         
   1  10   6        149.50        150.04         5.61 o                         
   2  10   6        117.23        116.03         4.88 o                         
   3  10   6         34.87         36.09         2.53 o                         
   4  10   6          0.24          0.39         0.50 o                         
   5  10   6         41.14         40.16         2.10 o                         
  -1  11   6        184.82        192.40         5.89 o                         
   0  11   6         62.80         63.59         4.91 o                         
   1  11   6         18.05         18.75         2.76 o                         
   2  11   6          2.79          3.20         0.87 o                         
   1  -6   7          0.96          0.59         0.58 o                         
   2  -6   7         16.12         19.64         1.66 o                         
   3  -6   7          1.45          1.24         0.66 o                         
  -1  -5   7         30.03         33.11         2.37 o                         
   0  -5   7          9.62          9.94         1.29 o                         
   1  -5   7          7.28          8.56         1.19 o                         
   2  -5   7         31.14         31.56         1.83 o                         
   3  -5   7          3.41          3.97         0.71 o                         
   4  -5   7         54.87         45.41         2.99 o                         
   5  -5   7          7.87          8.59         1.04 o                         
  -2  -4   7         10.42         11.31         1.43 o                         
  -1  -4   7         97.07        107.11         4.21 o                         
   0  -4   7         13.46         14.39         1.51 o                         
   1  -4   7          0.15          0.02         0.39 o                         
   2  -4   7          5.10          5.61         0.80 o                         
   3  -4   7         23.60         23.17         1.58 o                         
   4  -4   7          0.09          0.08         0.42 o                         
   5  -4   7          0.93          1.28         0.56 o                         
   6  -4   7         31.89         35.12         1.86 o                         
  -3  -3   7        109.94        118.80         4.21 o                         
  -2  -3   7        118.00        125.66         4.45 o                         
  -1  -3   7          1.74          1.93         0.73 o                         
   0  -3   7          1.88          2.04         0.96 o                         
   1  -3   7         61.65         61.77         2.54 o                         
   2  -3   7          3.00          3.37         0.65 o                         
   3  -3   7         19.37         18.59         1.34 o                         
   4  -3   7         13.93         15.84         1.22 o                         
   5  -3   7        209.84        210.13         3.84 o                         
   6  -3   7         18.86         18.34         1.24 o                         
   7  -3   7        261.13        263.78         9.84 o                         
  -4  -2   7         22.03         23.89         1.91 o                         
  -3  -2   7         39.73         40.11         2.42 o                         
  -2  -2   7          0.02          0.12         0.58 o                         
  -1  -2   7         71.27         73.66         3.24 o                         
   0  -2   7         47.46         46.34         3.79 o                         
   1  -2   7        118.96        126.55         6.47 o                         
   2  -2   7         78.46         79.88         2.44 o                         
   3  -2   7        112.82        118.37         3.04 o                         
   4  -2   7        200.23        202.94        12.51 o                         
   5  -2   7          0.32          0.28         0.33 o                         
   6  -2   7         14.11         14.19         1.18 o                         
   7  -2   7         27.76         28.39         2.04 o                         
   8  -2   7          4.09          4.06         0.84 o                         
  -5  -1   7          0.53          0.60         0.56 o                         
  -4  -1   7        172.15        174.09        12.83 o                         
  -3  -1   7        254.72        255.94         8.37 o                         
  -2  -1   7        207.76        206.51        16.27 o                         
  -1  -1   7        198.88        180.04        15.27 o                         
   0  -1   7         60.18         62.50         5.24 o                         
   1  -1   7         13.75         15.63         0.90 o                         
   2  -1   7         77.22         80.37         2.16 o                         
   3  -1   7        205.72        214.14         8.47 o                         
   4  -1   7          9.66         10.22         0.90 o                         
   5  -1   7         47.65         44.51         1.65 o                         
   6  -1   7          5.85          5.95         0.65 o                         
   7  -1   7         64.71         63.98         2.87 o                         
   8  -1   7          3.44          2.39         0.64 o                         
  -5   0   7          0.28          0.45         0.55 o                         
  -4   0   7         20.14         20.92         2.08 o                         
  -3   0   7          9.54         10.68         1.29 o                         
  -2   0   7        112.89        108.07         9.89 o                         
  -1   0   7          0.25          0.57         0.54 o                         
   0   0   7         71.59         73.70         6.88 o                         
   1   0   7         66.08         63.56         1.98 o                         
   2   0   7          5.33          5.35         0.57 o                         
   3   0   7          0.09          0.11         0.25 o                         
   4   0   7        178.77        186.25         3.71 o                         
   5   0   7        150.08        150.67         3.11 o                         
   6   0   7         11.14         11.97         0.92 o                         
   7   0   7        256.81        276.73         5.35 o                         
   8   0   7          8.16          9.58         1.04 o                         
  -5   1   7         14.50         16.01         1.89 o                         
  -4   1   7          0.11          0.45         0.51 o                         
  -3   1   7        153.65        147.19         3.96 o                         
  -2   1   7        155.92        153.80         6.53 o                         
  -1   1   7         55.64         63.50         5.11 o                         
   0   1   7         28.70         28.44         1.84 o                         
   1   1   7         24.99         26.09         1.50 o                         
   2   1   7          0.40          0.37         0.22 o                         
   3   1   7        371.95        376.38         5.38 o                         
   4   1   7          2.47          4.62         0.55 o                         
   5   1   7         74.83         74.91         2.27 o                         
   6   1   7          1.55          1.44         0.37 o                         
   7   1   7         14.18         12.33         1.09 o                         
   8   1   7         49.88         52.24         2.38 o                         
   9   1   7          2.08          2.52         0.66 o                         
  -5   2   7         51.70         45.44         2.36 o                         
  -4   2   7        312.11        313.95         6.06 o                         
  -3   2   7        375.47        382.36         9.34 o                         
  -2   2   7        281.64        273.36         8.61 o                         
  -1   2   7         26.48         26.47         1.61 o                         
   0   2   7         46.68         46.38         2.20 o                         
   1   2   7         46.26         44.22         2.11 o                         
   2   2   7         65.99         55.47         5.17 o                         
   3   2   7         45.96         49.80         1.78 o                         
   4   2   7        219.19        220.03         3.23 o                         
   5   2   7        130.22        125.93         2.70 o                         
   6   2   7         20.78         20.80         1.20 o                         
   7   2   7         33.25         37.94         1.77 o                         
   8   2   7          3.91          3.36         0.59 o                         
   9   2   7          6.96          6.57         0.91 o                         
  -5   3   7          4.46          4.64         0.77 o                         
  -4   3   7         24.12         27.72         1.88 o                         
  -3   3   7        734.34        745.71        10.33 o                         
  -2   3   7          2.95          1.96         0.63 o                         
  -1   3   7        376.85        376.37        20.92 o                         
   0   3   7         13.35         15.25         1.24 o                         
   1   3   7         13.62         16.71         1.93 o                         
   2   3   7        546.10        532.07         8.94 o                         
   3   3   7          0.07          0.21         0.19 o                         
   4   3   7        155.88        150.44         3.72 o                         
   5   3   7        184.53        184.56         4.19 o                         
   6   3   7         74.40         84.30         2.89 o                         
   7   3   7          1.57          1.68         0.58 o                         
   8   3   7         24.86         30.27         1.96 o                         
   9   3   7         44.50         45.16         2.41 o                         
  -5   4   7         27.14         26.99         1.81 o                         
  -4   4   7         47.10         44.08         2.35 o                         
  -3   4   7          5.83          5.62         0.83 o                         
  -2   4   7        175.60        171.26         5.13 o                         
  -1   4   7          0.01          0.46         0.37 o                         
   0   4   7         66.62         60.54         2.44 o                         
   1   4   7         30.43         27.67         2.03 o                         
   2   4   7        328.14        327.51        26.44 o                         
   3   4   7          6.41          8.24         0.69 o                         
   4   4   7        756.25        763.70         7.02 o                         
   5   4   7         35.41         37.94         2.06 o                         
   6   4   7         40.28         32.06         2.01 o                         
   7   4   7          0.26          0.91         0.43 o                         
   8   4   7          2.56          1.90         0.53 o                         
  -5   5   7         19.22         21.25         1.81 o                         
  -4   5   7          3.36          4.13         0.77 o                         
  -3   5   7        203.24        186.62         4.97 o                         
  -2   5   7         23.05         26.95         1.65 o                         
  -1   5   7         78.00         82.03         2.97 o                         
   0   5   7          2.93          3.13         0.54 o                         
   1   5   7        324.07        331.48         6.80 o                         
   2   5   7        169.86        178.83         6.18 o                         
   3   5   7          0.59          0.70         0.39 o                         
   4   5   7        472.23        459.33         5.90 o                         
   5   5   7        498.06        453.18         6.81 o                         
   6   5   7         13.55         10.55         1.02 o                         
   7   5   7         73.60         68.69         2.53 o                         
   8   5   7         17.18         17.69         1.28 o                         
  -5   6   7          1.38          0.86         0.60 o                         
  -4   6   7         37.56         38.05         2.37 o                         
  -3   6   7          3.64          4.95         1.03 o                         
  -2   6   7        198.96        217.48         5.08 o                         
  -1   6   7         15.44         20.38         1.44 o                         
   0   6   7         77.41         75.97         2.91 o                         
   1   6   7         54.18         58.87         2.81 o                         
   2   6   7         19.49         16.48         1.52 o                         
   3   6   7       1001.62        998.88        10.48 o                         
   4   6   7         12.18         14.50         1.00 o                         
   5   6   7        102.17         98.53         3.51 o                         
   6   6   7         16.25         17.10         1.39 o                         
   7   6   7         92.16         87.17         3.02 o                         
   8   6   7         82.18         88.83         3.14 o                         
  -4   7   7          3.80          3.41         0.81 o                         
  -3   7   7         17.22         20.32         1.96 o                         
  -2   7   7         14.56         12.41         1.15 o                         
  -1   7   7        100.14         95.32         3.38 o                         
   0   7   7         75.47         75.72         2.80 o                         
   1   7   7        340.70        360.76         7.34 o                         
   2   7   7         42.48         38.90         2.58 o                         
   3   7   7         89.16         89.11         3.16 o                         
   4   7   7        124.34        113.35         5.96 o                         
   5   7   7         10.06          7.84         0.92 o                         
   6   7   7          6.00          4.97         0.79 o                         
   7   7   7          5.34          8.22         1.00 o                         
  -4   8   7          9.67         11.64         1.45 o                         
  -3   8   7         91.46         84.09         3.98 o                         
  -2   8   7          0.07          0.53         0.41 o                         
  -1   8   7        165.51        172.30         4.40 o                         
   0   8   7         19.04         17.63         1.38 o                         
   1   8   7        175.90        165.76         5.03 o                         
   2   8   7        567.11        586.05        10.01 o                         
   3   8   7         68.03         69.56         2.38 o                         
   4   8   7         34.10         35.30         2.38 o                         
   5   8   7          7.43          6.13         0.89 o                         
   6   8   7         52.17         56.38         2.63 o                         
   7   8   7          8.87          8.39         1.04 o                         
  -3   9   7         25.38         21.50         1.84 o                         
  -2   9   7          0.50          0.67         0.55 o                         
  -1   9   7        117.50        122.67         5.37 o                         
   0   9   7        145.61        136.98         5.33 o                         
   1   9   7          5.09          5.94         0.99 o                         
   2   9   7         10.92         11.23         1.29 o                         
   3   9   7          7.41          8.78         0.91 o                         
   4   9   7         66.08         68.26         2.70 o                         
   5   9   7         11.09          8.95         1.65 o                         
   6   9   7          5.79          6.35         0.90 o                         
  -2  10   7          1.09          1.12         0.70 o                         
  -1  10   7          0.32          0.18         0.45 o                         
   0  10   7        298.11        300.78         5.77 o                         
   1  10   7         66.26         60.21         4.60 o                         
   2  10   7          0.33          0.55         0.65 o                         
   3  10   7          5.02          4.17         0.91 o                         
   4  10   7          2.82          3.72         0.74 o                         
   1  11   7          0.61          0.58         0.74 o                         
   2  11   7        117.20        122.44         4.55 o                         
   1  -5   8         41.80         43.92         2.65 o                         
   2  -5   8         19.30         19.24         1.55 o                         
   3  -5   8          1.80          0.91         0.52 o                         
  -1  -4   8          5.15          6.14         1.10 o                         
   0  -4   8         32.42         28.96         1.78 o                         
   1  -4   8        197.22        188.02         4.88 o                         
   2  -4   8         44.87         50.44         2.34 o                         
   3  -4   8         33.98         31.70         1.83 o                         
   4  -4   8        201.10        209.73         4.56 o                         
   5  -4   8        109.98        109.38         3.49 o                         
  -2  -3   8         59.91         63.13         4.38 o                         
  -1  -3   8          6.29          6.74         1.07 o                         
   0  -3   8         55.67         58.46         4.19 o                         
   1  -3   8         34.37         33.00         1.83 o                         
   2  -3   8         18.99         18.04         1.35 o                         
   3  -3   8          3.98          4.78         0.74 o                         
   4  -3   8          0.00          0.20         0.45 o                         
   5  -3   8         27.51         28.76         1.63 o                         
   6  -3   8         95.25         96.39         4.24 o                         
  -3  -2   8          0.24          0.23         0.55 o                         
  -2  -2   8         36.24         34.21         3.28 o                         
  -1  -2   8         21.72         20.58         1.80 o                         
   0  -2   8        258.85        268.76        10.25 o                         
   1  -2   8          0.77          0.72         0.44 o                         
   2  -2   8         37.72         41.27         2.10 o                         
   3  -2   8         14.29         14.99         1.16 o                         
   4  -2   8        349.59        369.08         6.59 o                         
   5  -2   8        101.73        101.66         2.86 o                         
   6  -2   8          2.56          2.18         0.55 o                         
   7  -2   8         50.51         49.98         2.76 o                         
  -3  -1   8         33.42         32.09         2.28 o                         
  -2  -1   8         74.86         76.18         4.04 o                         
  -1  -1   8         67.04         70.62         4.48 o                         
   0  -1   8        232.66        226.83        23.87 o                         
   1  -1   8          3.71          3.31         0.54 o                         
   2  -1   8          0.80          0.60         0.32 o                         
   3  -1   8         55.43         55.52         1.93 o                         
   4  -1   8         21.95         22.52         1.33 o                         
   5  -1   8         14.01         13.97         1.07 o                         
   6  -1   8         29.70         30.12         1.41 o                         
   7  -1   8          4.44          4.48         0.74 o                         
   8  -1   8         23.35         21.85         1.65 o                         
  -4   0   8         27.58         26.99         2.09 o                         
  -3   0   8        381.11        390.99        14.99 o                         
  -2   0   8        388.90        397.12        12.73 o                         
   0   0   8          0.22          0.25         0.26 o                         
   1   0   8         27.55         26.35         1.68 o                         
   2   0   8          0.25          0.17         0.22 o                         
   3   0   8          7.30          8.54         0.69 o                         
   4   0   8        325.73        332.70         5.41 o                         
   5   0   8         50.71         46.44         1.95 o                         
   6   0   8        101.30        105.04         2.68 o                         
   7   0   8         16.48         16.72         1.38 o                         
   8   0   8          8.02          9.27         1.04 o                         
  -4   1   8         60.48         61.15         3.27 o                         
  -3   1   8         98.01        105.55         3.83 o                         
  -2   1   8        109.95        111.59         4.12 o                         
  -1   1   8         24.48         29.65         3.01 o                         
   0   1   8         13.01         13.50         1.36 o                         
   1   1   8          5.70          6.81         0.69 o                         
   2   1   8        208.46        201.94         5.71 o                         
   3   1   8          0.50          0.56         0.30 o                         
   4   1   8         38.50         37.63         1.70 o                         
   5   1   8         25.03         26.93         1.30 o                         
   6   1   8          6.94          5.34         0.69 o                         
   7   1   8          6.17          6.63         0.82 o                         
   8   1   8         43.37         50.05         2.37 o                         
  -4   2   8          3.27          3.76         0.79 o                         
  -3   2   8         18.84         21.83         1.68 o                         
  -2   2   8        230.54        238.89         4.97 o                         
  -1   2   8          5.77          6.98         0.81 o                         
   0   2   8         26.40         27.67         1.99 o                         
   1   2   8          1.63          1.26         0.50 o                         
   2   2   8        141.23        148.27         3.32 o                         
   3   2   8          4.62          5.48         0.73 o                         
   4   2   8        353.70        347.72        14.39 o                         
   5   2   8          3.18          3.18         0.51 o                         
   6   2   8        336.85        329.99         5.65 o                         
   7   2   8         33.49         30.34         1.68 o                         
   8   2   8         20.04         21.26         1.34 o                         
  -5   3   8          0.50          0.79         0.59 o                         
  -4   3   8          4.84          7.51         0.96 o                         
  -3   3   8        181.33        185.63         5.02 o                         
  -2   3   8        137.43        129.42         5.51 o                         
  -1   3   8         12.27         15.32         1.22 o                         
   0   3   8        188.01        186.88         4.59 o                         
   1   3   8         19.15         20.67         2.20 o                         
   2   3   8        183.43        186.82         4.17 o                         
   3   3   8          2.34          1.81         0.47 o                         
   4   3   8         53.56         50.08         3.33 o                         
   5   3   8        479.79        459.46         5.83 o                         
   6   3   8        308.31        289.98         5.10 o                         
   7   3   8         19.48         18.95         1.31 o                         
   8   3   8          1.16          0.88         0.46 o                         
  -4   4   8          0.48          0.55         0.46 o                         
  -3   4   8         14.38         16.39         1.28 o                         
  -2   4   8         11.45         12.91         1.49 o                         
  -1   4   8         62.43         55.82         2.37 o                         
   0   4   8        355.73        347.16         6.63 o                         
   1   4   8         18.89         21.15         1.72 o                         
   2   4   8        102.32        102.61         5.25 o                         
   3   4   8        588.69        590.01        15.90 o                         
   4   4   8          0.28          0.16         0.29 o                         
   5   4   8        293.72        277.17         4.92 o                         
   6   4   8         32.53         31.25         1.73 o                         
   7   4   8         57.09         49.47         2.51 o                         
   8   4   8        128.85        140.15         4.52 o                         
  -4   5   8          4.39          7.54         0.97 o                         
  -3   5   8          0.00          0.25         0.42 o                         
  -2   5   8         97.29         90.77         4.21 o                         
  -1   5   8         74.08         68.41         2.76 o                         
   0   5   8        224.83        214.79         4.57 o                         
   1   5   8        213.09        220.05         6.08 o                         
   2   5   8         84.55         80.57         4.71 o                         
   3   5   8          5.88          6.10         0.70 o                         
   4   5   8        259.79        246.90         6.61 o                         
   5   5   8        198.38        172.86         5.00 o                         
   6   5   8        171.59        159.41         4.91 o                         
   7   5   8         12.43         16.38         1.21 o                         
   8   5   8          9.51          6.64         0.82 o                         
  -4   6   8          0.04         -0.03         0.48 o                         
  -3   6   8         92.45         94.00         4.59 o                         
  -2   6   8        319.79        311.41         6.13 o                         
  -1   6   8         71.04         81.15         2.89 o                         
   0   6   8          3.76          3.24         0.61 o                         
   1   6   8        161.07        157.91         4.61 o                         
   2   6   8        651.31        640.42         9.92 o                         
   3   6   8         73.61         69.87         3.12 o                         
   4   6   8        409.32        401.32        12.10 o                         
   5   6   8          3.50          3.81         0.69 o                         
   6   6   8          0.01          0.61         0.47 o                         
   7   6   8          3.58          2.66         0.62 o                         
   8   6   8         61.71         65.54         3.06 o                         
  -4   7   8         53.34         57.11         3.16 o                         
  -3   7   8          2.88          1.94         0.76 o                         
  -2   7   8         12.28         11.58         1.11 o                         
  -1   7   8        298.25        304.96         5.91 o                         
   0   7   8        419.26        403.30         6.84 o                         
   1   7   8         28.77         30.06         2.01 o                         
   2   7   8         11.45          9.18         1.12 o                         
   3   7   8          4.27          5.49         0.67 o                         
   4   7   8         20.23         18.28         1.87 o                         
   5   7   8         19.23         16.12         1.42 o                         
   6   7   8         29.58         26.57         1.71 o                         
   7   7   8         37.73         39.50         2.14 o                         
  -3   8   8         36.63         28.70         2.29 o                         
  -2   8   8         87.01         83.97         3.22 o                         
  -1   8   8         62.36         58.41         2.44 o                         
   0   8   8         45.19         45.96         2.18 o                         
   1   8   8        164.84        152.58         4.81 o                         
   2   8   8          1.82          2.42         0.66 o                         
   3   8   8         30.28         30.14         1.73 o                         
   4   8   8          4.49          4.30         0.89 o                         
   5   8   8         63.20         59.31         2.50 o                         
   6   8   8          0.16          0.78         0.49 o                         
  -2   9   8          2.66          1.64         0.66 o                         
  -1   9   8        136.57        127.04         3.77 o                         
   0   9   8         52.18         50.62         2.30 o                         
   1   9   8         22.66         18.01         1.69 o                         
   2   9   8         47.92         50.51         2.92 o                         
   3   9   8         14.33         11.92         1.09 o                         
   4   9   8         51.76         56.41         2.55 o                         
   5   9   8          0.81          0.93         0.58 o                         
  -1  10   8         57.30         58.92         3.35 o                         
   0  10   8         19.76         16.82         1.37 o                         
   1  10   8         62.00         60.05         2.93 o                         
   2  10   8          6.91          6.31         1.01 o                         
   3  10   8         13.55         12.08         1.39 o                         
   4  10   8         44.42         45.88         2.44 o                         
   2  -4   9          0.07          0.17         0.55 o                         
   3  -4   9         43.86         43.42         2.48 o                         
   0  -3   9          0.68          1.13         0.65 o                         
   1  -3   9         25.78         29.34         1.74 o                         
   2  -3   9          0.90          1.56         0.58 o                         
   3  -3   9          0.38          0.68         0.51 o                         
   4  -3   9          7.13          6.71         0.93 o                         
   5  -3   9         70.23         74.52         3.28 o                         
  -1  -2   9        187.12        197.48         8.10 o                         
   0  -2   9          0.38          0.30         0.80 o                         
   1  -2   9          1.44          1.34         0.51 o                         
   2  -2   9         41.15         42.75         2.27 o                         
   3  -2   9         26.01         24.92         1.65 o                         
   4  -2   9         37.40         38.08         1.94 o                         
   5  -2   9          1.73          2.41         0.60 o                         
   6  -2   9         16.71         16.32         1.35 o                         
  -2  -1   9         94.73         97.90         3.85 o                         
  -1  -1   9         57.69         55.33         4.19 o                         
   0  -1   9         61.86         59.48         5.07 o                         
   1  -1   9          2.50          3.17         0.65 o                         
   2  -1   9         85.30         81.75         3.05 o                         
   3  -1   9         16.61         15.55         1.12 o                         
   4  -1   9          1.68          1.61         0.43 o                         
   5  -1   9        103.18         98.96         2.68 o                         
   6  -1   9        109.23        109.13         2.68 o                         
   7  -1   9          2.32          2.28         0.62 o                         
  -3   0   9         63.81         67.01         3.49 o                         
  -2   0   9          7.97          9.81         1.32 o                         
  -1   0   9         71.34         66.17         5.37 o                         
   0   0   9         47.49         44.16         3.10 o                         
   1   0   9         22.35         23.09         1.51 o                         
   2   0   9         68.79         67.72         2.85 o                         
   3   0   9         23.03         24.05         1.42 o                         
   4   0   9         84.25         86.67         2.58 o                         
   5   0   9        103.02         99.48         2.94 o                         
   6   0   9         57.23         59.43         2.06 o                         
   7   0   9        131.77        130.83         3.87 o                         
  -3   1   9         52.38         59.26         2.89 o                         
  -2   1   9         14.98         15.61         1.48 o                         
  -1   1   9         65.92         70.05         4.62 o                         
   0   1   9        205.25        216.90         7.31 o                         
   1   1   9         29.56         26.36         1.62 o                         
   2   1   9        316.38        319.41        17.55 o                         
   3   1   9         60.28         60.39         2.18 o                         
   4   1   9         74.86         75.72         2.42 o                         
   5   1   9        170.18        169.72         3.76 o                         
   6   1   9        119.47        118.38         3.29 o                         
   7   1   9         34.06         36.15         1.90 o                         
   8   1   9          4.69          5.13         0.88 o                         
  -3   2   9          4.25          6.69         1.02 o                         
  -2   2   9          3.14          3.07         0.74 o                         
  -1   2   9         12.36         11.18         1.32 o                         
   0   2   9         39.44         38.91         2.34 o                         
   1   2   9         10.32          8.26         1.07 o                         
   2   2   9        152.32        152.65         4.45 o                         
   3   2   9        295.23        290.18        16.61 o                         
   4   2   9        212.44        208.83         7.02 o                         
   5   2   9         16.94         15.68         1.20 o                         
   6   2   9         52.91         49.92         2.27 o                         
   7   2   9         26.75         30.32         1.66 o                         
   8   2   9         28.25         28.96         1.87 o                         
  -4   3   9         15.67         21.62         2.09 o                         
  -3   3   9          5.94          5.06         0.91 o                         
  -2   3   9         18.59         19.87         1.88 o                         
  -1   3   9         15.61         17.16         1.36 o                         
   0   3   9        111.21        113.04         4.44 o                         
   1   3   9        121.11        129.89         5.59 o                         
   2   3   9          1.40          1.63         0.52 o                         
   3   3   9          3.80          3.80         0.68 o                         
   4   3   9        215.66        211.56        12.91 o                         
   5   3   9         11.96          9.46         0.89 o                         
   6   3   9         21.14         18.54         1.35 o                         
   7   3   9          4.98          7.43         0.87 o                         
   8   3   9          0.85          0.35         0.45 o                         
  -4   4   9         21.73         23.60         1.67 o                         
  -3   4   9          0.07          0.18         0.44 o                         
  -2   4   9        167.73        158.43         5.69 o                         
  -1   4   9         84.65         98.05         3.08 o                         
   0   4   9          6.55          7.22         0.87 o                         
   1   4   9        451.05        453.63         9.23 o                         
   2   4   9        689.12        655.97        15.78 o                         
   3   4   9        409.79        418.39         7.40 o                         
   4   4   9        125.23        128.26         3.79 o                         
   5   4   9          6.97          7.48         0.88 o                         
   6   4   9         11.28         12.41         1.13 o                         
   7   4   9         38.25         43.69         2.04 o                         
   8   4   9         49.44         50.00         2.34 o                         
  -3   5   9          7.87          6.25         0.89 o                         
  -2   5   9          7.94          5.85         0.85 o                         
  -1   5   9          4.45          5.71         0.79 o                         
   0   5   9        134.19        127.75         3.55 o                         
   1   5   9          2.10          3.94         0.79 o                         
   2   5   9         37.51         33.48         2.19 o                         
   3   5   9          1.22          0.89         0.43 o                         
   4   5   9        245.74        225.14        14.21 o                         
   5   5   9         83.50         85.55         2.86 o                         
   6   5   9         66.07         59.30         2.42 o                         
   7   5   9          0.40          0.21         0.53 o                         
   8   5   9          3.46          3.94         1.08 o                         
  -3   6   9          3.25          1.37         0.51 o                         
  -2   6   9         18.40         15.50         1.29 o                         
  -1   6   9         27.36         24.32         1.62 o                         
   0   6   9         56.16         56.93         2.40 o                         
   1   6   9        443.00        409.08         8.06 o                         
   2   6   9         84.87         80.48         4.67 o                         
   3   6   9          1.01          1.79         0.59 o                         
   4   6   9         13.50         12.85         1.27 o                         
   5   6   9          0.02          0.12         0.52 o                         
   6   6   9         45.05         48.69         3.89 o                         
   7   6   9         16.26         18.43         1.57 o                         
  -3   7   9          0.05          0.11         0.79 o                         
  -2   7   9         20.25         25.85         1.63 o                         
  -1   7   9          2.25          0.68         0.46 o                         
   0   7   9        149.11        143.04         3.82 o                         
   1   7   9          0.06         -0.01         0.43 o                         
   2   7   9          0.28          0.78         0.51 o                         
   3   7   9        132.41        129.40         4.65 o                         
   4   7   9         13.29         11.45         1.88 o                         
   5   7   9          2.28          2.59         0.62 o                         
   6   7   9         49.14         47.49         2.29 o                         
   7   7   9          0.10          0.02         0.49 o                         
  -2   8   9         17.43         23.60         1.63 o                         
  -1   8   9          4.58          5.39         0.77 o                         
   0   8   9         26.90         22.36         1.49 o                         
   1   8   9         44.60         43.19         2.38 o                         
   2   8   9          0.05          0.36         0.47 o                         
   3   8   9         48.50         45.24         2.10 o                         
   4   8   9          9.16          8.58         1.19 o                         
   5   8   9          0.90          0.59         0.59 o                         
   6   8   9          5.78          7.67         1.56 o                         
  -1   9   9          9.83          8.41         1.02 o                         
   0   9   9         16.26         16.80         1.56 o                         
   1   9   9         25.55         24.87         2.04 o                         
   2   9   9          0.00          0.02         0.46 o                         
   3   9   9          2.67          2.94         0.83 o                         
   4   9   9         27.86         28.17         2.19 o                         
   5   9   9         17.61         18.01         2.35 o                         
   0  10   9          8.25          9.02         1.18 o                         
   1  10   9          0.84          0.96         0.58 o                         
   2  10   9         29.81         33.80         2.41 o                         
   3  10   9          0.44          1.05         0.68 o                         
   1  -2  10         59.39         59.46         3.50 o                         
   2  -2  10          0.59          0.94         0.68 o                         
   3  -2  10         46.34         45.85         2.69 o                         
   4  -2  10          0.16          0.16         0.60 o                         
   5  -2  10         16.68         18.20         1.74 o                         
  -1  -1  10          2.75          2.52         1.13 o                         
   0  -1  10         47.72         49.86         4.31 o                         
   1  -1  10         31.88         34.43         2.19 o                         
   2  -1  10         31.57         31.89         2.21 o                         
   3  -1  10         30.52         31.73         2.33 o                         
   4  -1  10         13.44         14.49         1.58 o                         
   5  -1  10         10.04          9.68         1.33 o                         
   6  -1  10        139.58        137.96         3.37 o                         
  -1   0  10         10.23         10.11         1.35 o                         
   0   0  10         83.76         83.62         3.55 o                         
   1   0  10         86.87         90.02         3.92 o                         
   2   0  10        172.35        187.78         5.45 o                         
   3   0  10         17.81         17.45         1.45 o                         
   4   0  10        235.30        240.57        11.02 o                         
   5   0  10         28.42         29.52         1.87 o                         
   6   0  10        128.33        123.30         3.43 o                         
  -2   1  10         17.37         17.43         2.08 o                         
  -1   1  10        116.15        123.82         6.39 o                         
   0   1  10        210.55        221.25         7.62 o                         
   1   1  10         83.65         78.98         4.42 o                         
   2   1  10         19.26         18.02         1.81 o                         
   3   1  10          7.62          6.80         0.85 o                         
   4   1  10        121.59        126.98         3.67 o                         
   5   1  10         27.45         27.45         1.79 o                         
   6   1  10         65.96         67.07         3.65 o                         
   7   1  10          7.37          6.46         0.82 o                         
  -2   2  10        142.20        147.70         4.56 o                         
  -1   2  10         83.35         79.32         5.39 o                         
   0   2  10          1.90          2.28         0.69 o                         
   1   2  10         76.95         77.21         3.22 o                         
   2   2  10        200.60        192.73         6.32 o                         
   3   2  10        282.81        288.33         5.72 o                         
   4   2  10         35.35         35.58         1.91 o                         
   5   2  10         52.57         51.38         2.43 o                         
   6   2  10         30.01         27.64         1.88 o                         
   7   2  10          1.41          1.02         0.54 o                         
  -2   3  10          2.79          2.43         0.67 o                         
  -1   3  10          5.33          6.92         1.03 o                         
   0   3  10        197.68        201.35         5.28 o                         
   1   3  10         48.03         44.97         3.18 o                         
   2   3  10        122.38        118.70         3.62 o                         
   3   3  10         22.81         20.49         1.46 o                         
   4   3  10        116.84        108.34         4.61 o                         
   5   3  10         20.64         19.94         1.46 o                         
   6   3  10        119.17        114.84         3.79 o                         
   7   3  10          1.28          1.72         0.64 o                         
  -2   4  10         32.10         25.60         2.47 o                         
  -1   4  10          1.72          2.10         0.58 o                         
   0   4  10         45.17         44.74         2.61 o                         
   1   4  10         78.13         66.99         3.15 o                         
   2   4  10        251.19        246.46         6.12 o                         
   3   4  10         21.23         23.94         1.54 o                         
   4   4  10          2.12          2.30         0.57 o                         
   5   4  10         23.46         23.10         1.69 o                         
   6   4  10          4.18          2.68         0.66 o                         
   7   4  10          5.06          3.41         0.76 o                         
  -2   5  10          1.76          1.67         0.79 o                         
  -1   5  10         57.16         47.85         2.23 o                         
   0   5  10        126.60        113.91         3.92 o                         
   1   5  10         32.29         31.25         2.08 o                         
   2   5  10        145.02        132.41         4.52 o                         
   3   5  10         37.85         39.96         1.95 o                         
   4   5  10         47.28         41.80         2.04 o                         
   5   5  10         39.62         42.15         2.29 o                         
   6   5  10        106.09        107.05         3.81 o                         
   7   5  10         92.13         82.92         3.23 o                         
  -2   6  10         29.15         34.07         1.87 o                         
  -1   6  10          5.18          4.64         0.77 o                         
   0   6  10         77.23         84.93         3.37 o                         
   1   6  10          0.00          0.48         0.48 o                         
   2   6  10         49.90         46.10         2.87 o                         
   3   6  10         29.44         26.45         2.15 o                         
   4   6  10         29.21         33.95         2.02 o                         
   5   6  10        181.28        183.35         5.89 o                         
   6   6  10          3.80          2.43         0.76 o                         
   7   6  10          8.08          6.91         1.26 o                         
  -2   7  10         24.75         43.43         2.41 o                         
  -1   7  10          1.59          0.88         0.46 o                         
   0   7  10        107.11        111.80         3.43 o                         
   1   7  10          9.23          9.65         1.19 o                         
   2   7  10          0.80          1.30         0.56 o                         
   3   7  10         18.05         16.46         1.40 o                         
   4   7  10          2.48          1.65         0.97 o                         
   5   7  10          2.61          2.43         1.12 o                         
   6   7  10         44.33         43.87         4.02 o                         
  -1   8  10         36.37         39.01         2.16 o                         
   0   8  10          1.91          2.00         0.68 o                         
   1   8  10          0.47          0.92         0.55 o                         
   2   8  10         54.08         57.30         2.78 o                         
   3   8  10          0.50          0.05         0.49 o                         
   4   8  10         77.12         90.71         4.05 o                         
   5   8  10          3.25          3.40         0.86 o                         
   0   9  10        158.39        169.30         8.89 o                         
   1   9  10         36.37         37.32         2.53 o                         
   2   9  10         10.49          9.78         1.24 o                         
   3   9  10          3.70          4.51         0.95 o                         
   4   9  10         13.21         17.20         1.84 o                         
   1   0  11         30.18         30.21         2.15 o                         
   2   0  11        277.99        277.32        12.31 o                         
   3   0  11        282.52        281.53        21.35 o                         
   4   0  11          4.68          3.99         0.95 o                         
   5   0  11          5.95          6.18         1.11 o                         
   0   1  11          1.05          1.45         0.79 o                         
   1   1  11         32.64         27.57         3.15 o                         
   2   1  11          7.05          6.24         0.99 o                         
   3   1  11         28.22         28.01         2.07 o                         
   4   1  11         49.76         50.92         2.34 o                         
   5   1  11         85.08         79.51         4.31 o                         
   6   1  11         11.59         13.00         1.27 o                         
  -1   2  11          3.11          4.61         1.43 o                         
   0   2  11          8.03          7.40         1.11 o                         
   1   2  11        119.85        110.42         4.07 o                         
   2   2  11        400.31        390.44         7.23 o                         
   3   2  11         39.54         40.55         2.06 o                         
   4   2  11          1.44          1.30         0.55 o                         
   5   2  11          9.63          9.78         1.03 o                         
   6   2  11          9.69         10.34         1.20 o                         
  -1   3  11          0.98          0.61         0.61 o                         
   0   3  11         10.77          8.25         1.13 o                         
   1   3  11          0.53          0.40         0.41 o                         
   2   3  11         25.96         23.53         1.57 o                         
   3   3  11          6.62          7.68         0.98 o                         
   4   3  11        165.12        164.14         4.48 o                         
   5   3  11          1.84          2.80         0.61 o                         
   6   3  11          1.24          1.40         0.61 o                         
  -1   4  11          0.73          0.85         0.58 o                         
   0   4  11          3.90          5.33         0.89 o                         
   1   4  11          9.08         12.22         1.34 o                         
   2   4  11         14.71         14.32         1.45 o                         
   3   4  11         24.99         23.96         1.65 o                         
   4   4  11          0.17         -0.06         0.39 o                         
   5   4  11         91.67         95.67         5.50 o                         
   6   4  11          0.83          1.35         0.59 o                         
  -1   5  11          0.72          0.03         0.39 o                         
   0   5  11          2.05          1.36         0.61 o                         
   1   5  11          7.81          7.93         1.08 o                         
   2   5  11         25.29         26.04         1.65 o                         
   3   5  11         53.08         44.91         2.73 o                         
   4   5  11          0.86          0.68         0.46 o                         
   5   5  11         10.85         12.72         1.28 o                         
   6   5  11          3.06          2.39         0.73 o                         
  -1   6  11          3.49          3.70         0.72 o                         
   0   6  11         22.62         21.69         2.04 o                         
   1   6  11         78.41         85.92         3.77 o                         
   2   6  11         14.32         14.92         1.52 o                         
   3   6  11         15.45         12.68         1.30 o                         
   4   6  11          7.97         13.88         1.18 o                         
   5   6  11         15.03         18.18         1.80 o                         
   6   6  11         14.64         19.49         1.83 o                         
   0   7  11          1.07          1.56         0.71 o                         
   1   7  11          5.55          7.51         1.08 o                         
   2   7  11         10.64         10.25         1.28 o                         
   3   7  11          5.53          3.91         0.70 o                         
   4   7  11          0.92          1.75         1.14 o                         
   5   7  11         42.45         39.89         2.61 o                         
   1   8  11          5.60          4.41         0.85 o                         
   2   8  11         14.61         18.45         1.66 o                         
   3   8  11          4.16          5.00         0.81 o                         
   4   8  11          7.23         11.54         1.58 o                         
   3   2  12         33.70         32.72         2.25 o                         
   2   3  12          1.93          1.49         0.50 o                         
   3   3  12         14.13         12.44         1.23 o                         
   4   3  12          0.23          0.41         0.43 o                         
   1   4  12         47.34         51.33         2.33 o                         
   2   4  12          3.54          4.36         0.84 o                         
   3   4  12          0.57          0.69         0.45 o                         
   4   4  12          0.06          0.86         0.49 o                         
   1   5  12         29.26         31.81         2.28 o                         
   2   5  12          0.12          0.27         0.44 o                         
   3   5  12          8.37          8.62         1.13 o                         
   4   5  12          0.70          1.02         0.49 o                         
   2   6  12         78.83         86.75         4.29 o                         
   3   6  12          0.00          0.15         0.42 o                         
   4   6  12          0.20          0.19         0.62 o                         
                                                                                
